# Supplementary material for: 14a-Hy­droxy-12-methyl-10-(4-methyl­phen­yl)-8,9,9a,10,12,13,14,14a-octa­hydro-10a,14-methano-5H-indeno­[2′,1′:4,5]azepino[3,4-b]pyrrolizine-5,15(7H,11H)-dione
Source: Acta Crystallogr Sect E Struct Rep Online. 2013 Sep 21;69(Pt 10):o1581. doi: 10.1107/S1600536813025592 (PMC3790438; doi:10.1107/S1600536813025592)
Supplement: Supplementary file 1 [file e-69-o1581-sup1.cif]

##############################################################################
#                                                                            #
# This CIF contains the data in a paper accepted for publication in          #
# Acta Crystallographica Section E. It conforms to the requirements of       #
# Notes for Authors for Acta Crystallographica Section E, and has been       #
# peer reviewed under the auspices of the IUCr Commission on Journals.       #
#                                                                            #
# Full details of the Crystallographic Information File format               #
# are given in the paper "The Crystallographic Information File (CIF):       #
# a New Standard Archive File for Crystallography" by S. R. Hall, F. H.      #
# Allen and I. D. Brown [Acta Cryst. (1991), A47, 655-685].                  #
#                                                                            #
# The current version of the core CIF dictionary is obtainable from          #
# ftp://ftp.iucr.org/pub/cif_core.dic.                                       #
#                                                                            #
# Software is freely available for graphical display of the structure(s)     #
# in this CIF. For information consult the CIF software page                 #
# http://www.iucr.org/resources/cif/software.                                #
#                                                                            #
# This file may be used for bona fide research purposes within the           #
# scientific community so long as proper attribution is given to the journal # 
# article from which it was obtained.                                        #
#                                                                            #
##############################################################################
data_global
_audit_creation_method     'WinGX routine CIF_UPDATE'
_audit_conform_dict_name     cif_core.dic
_audit_conform_dict_version     2.3
_journal_date_recd_electronic     2013-09-07
_journal_date_accepted     2013-09-15
_journal_name_full     'Acta Crystallographica, Section E'
_journal_year     2013
_journal_volume     69
_journal_issue     10
_journal_page_first     o1581
_journal_page_last     o1581
_journal_paper_category     QO
_journal_paper_doi     10.1107/S1600536813025592
_journal_coeditor_code     TK5254
_publ_contact_author_name     'Dr.P.L. Nilantha Lakshman'
_publ_contact_author_address
;
Department of Food science and Technology
University of Ruhuna
Mapalana
Kamburupitiya (81100)
Sri Lanka.
;
_publ_contact_author_email     'plakshmannilantha@ymail.com'
_publ_contact_author_fax     '+94-41-2292384'
_publ_contact_author_phone     '+94-41-2292200'
_publ_section_title
;\
14a-Hydroxy-12-methyl-10-(4-methylphenyl)-8,9,9a,10,12,13,14,14a-octahydro-\
10a,14-methano-5<i>H</i>-indeno[2',1':4,5]azepino[3,4-<i>b</i>]pyrrolizine-\
5,15(7<i>H</i>,11<i>H</i>)-dione
;
_publ_section_title_footnote     .
loop_
    _publ_author_name
    _publ_author_footnote
    _publ_author_address
    'Nagalakshmi, R. A.' .
;
Department of Physics
The Madura College,
Madurai 625 011
India
;
    'Suresh, J.' .
;
Department of Physics
The Madura College,
Madurai 625 011
India
;
    'Malathi, K.' .
;
Department of Organic Chemistry
School of Chemistry
Madurai Kamaraj University
Madurai 625 021
India
;
    'Kumar, R. Ranjith' .
;
Department of Organic Chemistry
School of Chemistry
Madurai Kamaraj University
Madurai 625 021
India
;
    'Lakshman, P. L. Nilantha' .
;
Department of Food Science and Technology
University of Ruhuna
Mapalana
Kamburupitiya 81100
Sri Lanka
;
_publ_section_synopsis     .
data_I
_database_code_depnum_ccdc_archive 'CCDC 960966'
_audit_creation_method     SHELXL-97
_chemical_name_systematic
;\
14a-Hydroxy-12-methyl-10-(4-methylphenyl)-8,9,9a,10,12,13,14,14a-octahydro-\
10a,14-methano-5<i>H</i>-indeno[2',1':4,5]azepino[3,4-<i>b</i>]pyrrolizine-\
5,15(7<i>H</i>,11<i>H</i>)-dione
;
_chemical_name_common     ?
_chemical_formula_moiety     'C27 H28 N2 O3'
_chemical_formula_sum     'C27 H28 N2 O3'
_chemical_formula_iupac     'C27 H28 N2 O3'
_chemical_formula_weight     428.51
_chemical_melting_point     ?
_symmetry_cell_setting     monoclinic
_symmetry_space_group_name_H-M     'P 21/c'
_symmetry_space_group_name_Hall     '-P 2ybc'
loop_
    _symmetry_equiv_pos_as_xyz
    'x, y, z'
    '-x, y+1/2, -z+1/2'
    '-x, -y, -z'
    'x, -y-1/2, z-1/2'
_cell_length_a     16.8684(6)
_cell_length_b     8.3754(3)
_cell_length_c     15.9930(6)
_cell_angle_alpha     90.00
_cell_angle_beta     96.6580(10)
_cell_angle_gamma     90.00
_cell_volume     2244.25(14)
_cell_formula_units_Z     4
_cell_measurement_reflns_used     2000
_cell_measurement_theta_min     2
_cell_measurement_theta_max     31
_cell_measurement_temperature     293(2)
_exptl_crystal_description     block
_exptl_crystal_colour     colourless
_exptl_crystal_size_max     0.21
_exptl_crystal_size_mid     0.19
_exptl_crystal_size_min     0.18
_exptl_crystal_density_diffrn     1.268
_exptl_crystal_density_meas     ?
_exptl_crystal_density_method     'not measured'
_exptl_crystal_F_000     912
_exptl_absorpt_coefficient_mu     0.083
_exptl_absorpt_correction_type     multi-scan
_exptl_absorpt_process_details     '(SADABS; Sheldrick, 1996)'
_exptl_absorpt_correction_T_min     0.967
_exptl_absorpt_correction_T_max     0.974
_exptl_special_details     ?
_diffrn_ambient_temperature     293(2)
_diffrn_radiation_type     MoK\a
_diffrn_radiation_wavelength     0.71073
_diffrn_radiation_source     'fine-focus sealed tube'
_diffrn_radiation_monochromator     graphite
_diffrn_measurement_device_type     'Bruker Kappa APEXII'
_diffrn_measurement_method     '\w and \f'
_diffrn_detector_area_resol_mean     0
_diffrn_reflns_number     28459
_diffrn_reflns_av_R_equivalents     0.0304
_diffrn_reflns_av_sigmaI/netI     0.0285
_diffrn_reflns_theta_min     2.43
_diffrn_reflns_theta_max     30.56
_diffrn_reflns_theta_full     30.56
_diffrn_measured_fraction_theta_max     0.997
_diffrn_measured_fraction_theta_full     0.997
_diffrn_reflns_limit_h_min     -24
_diffrn_reflns_limit_h_max     13
_diffrn_reflns_limit_k_min     -11
_diffrn_reflns_limit_k_max     11
_diffrn_reflns_limit_l_min     -22
_diffrn_reflns_limit_l_max     22
_diffrn_standards_number     0
_diffrn_standards_interval_count     0
_diffrn_standards_interval_time     0
_diffrn_standards_decay_%     0
_refine_special_details
;
Refinement of <i>F</i>^2^ against ALL reflections. The weighted <i>R</i>- factor
<i>wR</i> and goodness of fit <i>S</i> are based on <i>F</i>^2^, conventional
<i>R</i>-factors <i>R</i> are based on <i>F</i>, with <i>F</i> set to zero for
negative <i>F</i>^2^. The threshold expression of <i>F</i>^2^ >
\s(<i>F</i>^2^) is used only for calculating <i>R</i>-factors (gt) <i>etc</i>.
and is not relevant to the choice of reflections for refinement.
<i>R</i>-factors based on <i>F</i>^2^ are statistically about twice as large
as those based on <i>F</i>, and <i>R</i>-factors based on ALL data will be
even larger.
;
_reflns_number_total     6850
_reflns_number_gt     4500
_reflns_threshold_expression     I>2\s(I)
_refine_ls_structure_factor_coef     Fsqd
_refine_ls_matrix_type     full
_refine_ls_R_factor_all     0.0847
_refine_ls_R_factor_gt     0.0531
_refine_ls_wR_factor_gt     0.1396
_refine_ls_wR_factor_ref     0.1606
_refine_ls_goodness_of_fit_ref     1.021
_refine_ls_restrained_S_all     1.021
_refine_ls_number_reflns     6850
_refine_ls_number_parameters     291
_refine_ls_number_restraints     0
_refine_ls_hydrogen_treatment     constr
_refine_ls_weighting_scheme     calc
_refine_ls_weighting_details
         'calc w=1/[\s^2^(Fo^2^)+(0.0784P)^2^+0.3451P] where P=(Fo^2^+2Fc^2^)/3'
_atom_sites_solution_hydrogens     geom
_atom_sites_solution_primary     direct
_atom_sites_solution_secondary     difmap
_refine_ls_shift/su_max     0.000
_refine_ls_shift/su_mean     0.000
_refine_diff_density_max     0.287
_refine_diff_density_min     -0.183
_refine_ls_extinction_method     none
_refine_ls_extinction_coef     ?
loop_
    _atom_type_symbol
    _atom_type_description
    _atom_type_scat_dispersion_real
    _atom_type_scat_dispersion_imag
    _atom_type_scat_source
    'C' 'C' 0.0033 0.0016
                         'International Tables Vol C Tables 4.2.6.8 and 6.1.1.4'
    'H' 'H' 0.0000 0.0000
                         'International Tables Vol C Tables 4.2.6.8 and 6.1.1.4'
    'N' 'N' 0.0061 0.0033
                         'International Tables Vol C Tables 4.2.6.8 and 6.1.1.4'
    'O' 'O' 0.0106 0.0060
                         'International Tables Vol C Tables 4.2.6.8 and 6.1.1.4'
_computing_data_collection     'APEX2 (Bruker, 2004)'
_computing_cell_refinement     'SAINT (Bruker, 2004)'
_computing_data_reduction     'SAINT (Bruker, 2004)'
_computing_structure_solution     'SHELXS97 (Sheldrick, 2008)'
_computing_structure_refinement     'SHELXL97 (Sheldrick, 2008)'
_computing_molecular_graphics     'PLATON (Spek, 2009)'
_computing_publication_material     'SHELXL97 (Sheldrick, 2008)'
loop_
    _atom_site_type_symbol
    _atom_site_label
    _atom_site_fract_x
    _atom_site_fract_y
    _atom_site_fract_z
    _atom_site_U_iso_or_equiv
    _atom_site_adp_type
    _atom_site_calc_flag
    _atom_site_refinement_flags
    _atom_site_occupancy
    _atom_site_symmetry_multiplicity
    _atom_site_disorder_assembly
    _atom_site_disorder_group
    C C1 0.16397(13) -0.0312(2) 0.12713(14) 0.0736(6) Uani d . 1 1 . .
    H H1A 0.1240 -0.0997 0.0986 0.110 Uiso calc R 1 1 . .
    H H1B 0.1529 -0.0146 0.1840 0.110 Uiso calc R 1 1 . .
    H H1C 0.2155 -0.0800 0.1274 0.110 Uiso calc R 1 1 . .
    C C2 0.08361(9) 0.1896(2) 0.06440(12) 0.0555(4) Uani d . 1 1 . .
    H H2A 0.0618 0.2147 0.1164 0.067 Uiso calc R 1 1 . .
    H H2B 0.0488 0.1119 0.0338 0.067 Uiso calc R 1 1 . .
    C C3 0.08668(8) 0.34102(18) 0.01156(11) 0.0523(4) Uani d . 1 1 . .
    H H3 0.0337 0.3886 -0.0022 0.063 Uiso calc R 1 1 . .
    C C4 0.14397(9) 0.45411(17) 0.06160(10) 0.0476(3) Uani d . 1 1 . .
    C C5 0.22549(7) 0.37463(15) 0.06215(8) 0.0365(3) Uani d . 1 1 . .
    C C6 0.22196(9) 0.23342(17) 0.12322(9) 0.0436(3) Uani d . 1 1 . .
    H H6A 0.2738 0.1825 0.1337 0.052 Uiso calc R 1 1 . .
    H H6B 0.2064 0.2702 0.1765 0.052 Uiso calc R 1 1 . .
    C C7 0.29914(8) 0.48839(15) 0.07586(8) 0.0381(3) Uani d . 1 1 . .
    H H7 0.2795 0.5984 0.0765 0.046 Uiso calc R 1 1 . .
    C C8 0.33710(8) 0.46387(17) -0.00551(9) 0.0409(3) Uani d . 1 1 . .
    H H8 0.3715 0.3694 0.0007 0.049 Uiso calc R 1 1 . .
    C C9 0.37893(11) 0.5938(2) -0.04996(10) 0.0579(4) Uani d . 1 1 . .
    H H9A 0.4353 0.5990 -0.0294 0.069 Uiso calc R 1 1 . .
    H H9B 0.3548 0.6974 -0.0429 0.069 Uiso calc R 1 1 . .
    C C10 0.36594(13) 0.5389(2) -0.14257(11) 0.0689(5) Uani d . 1 1 . .
    H H10A 0.3475 0.6271 -0.1790 0.083 Uiso calc R 1 1 . .
    H H10B 0.4153 0.4983 -0.1600 0.083 Uiso calc R 1 1 . .
    C C11 0.30260(10) 0.4065(2) -0.14693(10) 0.0544(4) Uani d . 1 1 . .
    H H11A 0.2626 0.4204 -0.1951 0.065 Uiso calc R 1 1 . .
    H H11B 0.3265 0.3016 -0.1495 0.065 Uiso calc R 1 1 . .
    C C12 0.22046(7) 0.31215(15) -0.03006(8) 0.0360(3) Uani d . 1 1 . .
    C C13 0.13045(8) 0.31994(16) -0.06716(10) 0.0452(3) Uani d . 1 1 . .
    C C14 0.11636(8) 0.16665(17) -0.11540(9) 0.0448(3) Uani d . 1 1 . .
    C C15 0.17990(8) 0.06209(17) -0.09945(9) 0.0438(3) Uani d . 1 1 . .
    C C16 0.24466(8) 0.13717(16) -0.04209(9) 0.0396(3) Uani d . 1 1 . .
    C C17 0.17844(10) -0.0870(2) -0.13690(12) 0.0576(4) Uani d . 1 1 . .
    H H17 0.2205 -0.1583 -0.1247 0.069 Uiso calc R 1 1 . .
    C C18 0.11302(11) -0.1270(2) -0.19287(13) 0.0681(5) Uani d . 1 1 . .
    H H18 0.1113 -0.2261 -0.2193 0.082 Uiso calc R 1 1 . .
    C C19 0.05035(11) -0.0227(2) -0.21015(12) 0.0659(5) Uani d . 1 1 . .
    H H19 0.0073 -0.0514 -0.2489 0.079 Uiso calc R 1 1 . .
    C C20 0.05024(10) 0.1241(2) -0.17081(11) 0.0572(4) Uani d . 1 1 . .
    H H20 0.0069 0.1928 -0.1812 0.069 Uiso calc R 1 1 . .
    C C21 0.35334(8) 0.46023(16) 0.15661(8) 0.0386(3) Uani d . 1 1 . .
    C C22 0.34229(10) 0.54611(18) 0.22797(9) 0.0492(4) Uani d . 1 1 . .
    H H22 0.3025 0.6233 0.2253 0.059 Uiso calc R 1 1 . .
    C C23 0.38944(12) 0.5195(2) 0.30366(10) 0.0588(4) Uani d . 1 1 . .
    H H23 0.3801 0.5786 0.3508 0.071 Uiso calc R 1 1 . .
    C C24 0.44955(10) 0.4081(2) 0.31081(10) 0.0544(4) Uani d . 1 1 . .
    C C25 0.46025(10) 0.3211(2) 0.24003(11) 0.0595(4) Uani d . 1 1 . .
    H H25 0.5002 0.2440 0.2430 0.071 Uiso calc R 1 1 . .
    C C26 0.41302(10) 0.3457(2) 0.16452(10) 0.0554(4) Uani d . 1 1 . .
    H H26 0.4215 0.2841 0.1180 0.066 Uiso calc R 1 1 . .
    C C27 0.50107(14) 0.3797(3) 0.39303(13) 0.0907(7) Uani d . 1 1 . .
    H H27A 0.5197 0.2713 0.3952 0.136 Uiso calc R 1 1 . .
    H H27B 0.4704 0.3987 0.4390 0.136 Uiso calc R 1 1 . .
    H H27C 0.5459 0.4510 0.3973 0.136 Uiso calc R 1 1 . .
    N N1 0.16329(7) 0.12170(14) 0.08371(8) 0.0466(3) Uani d . 1 1 . .
    N N2 0.26863(7) 0.42998(14) -0.06780(7) 0.0412(3) Uani d . 1 1 . .
    O O1 0.11417(7) 0.45503(13) -0.11974(9) 0.0661(4) Uani d . 1 1 . .
    H H1 0.1531 0.5144 -0.1152 0.099 Uiso calc R 1 1 . .
    O O2 0.30850(6) 0.07901(13) -0.01635(7) 0.0495(3) Uani d . 1 1 . .
    O O3 0.12969(7) 0.57851(14) 0.09413(9) 0.0683(4) Uani d . 1 1 . .
loop_
    _atom_site_aniso_label
    _atom_site_aniso_U_11
    _atom_site_aniso_U_22
    _atom_site_aniso_U_33
    _atom_site_aniso_U_12
    _atom_site_aniso_U_13
    _atom_site_aniso_U_23
    C1 0.0835(13) 0.0447(9) 0.0899(14) -0.0161(9) -0.0015(11) 0.0194(9)
    C2 0.0445(8) 0.0507(9) 0.0722(11) -0.0076(7) 0.0108(7) 0.0000(8)
    C3 0.0346(6) 0.0406(8) 0.0802(11) 0.0045(6) 0.0001(7) -0.0030(7)
    C4 0.0462(7) 0.0355(7) 0.0611(9) 0.0035(6) 0.0065(7) 0.0001(6)
    C5 0.0383(6) 0.0290(6) 0.0413(7) -0.0008(5) 0.0010(5) -0.0004(5)
    C6 0.0487(7) 0.0373(7) 0.0440(7) -0.0039(6) 0.0026(6) 0.0042(6)
    C7 0.0417(6) 0.0314(6) 0.0398(7) -0.0031(5) -0.0011(5) -0.0006(5)
    C8 0.0429(7) 0.0407(7) 0.0374(7) -0.0081(5) -0.0024(5) 0.0013(5)
    C9 0.0632(10) 0.0599(10) 0.0499(9) -0.0257(8) 0.0036(7) 0.0054(7)
    C10 0.0879(13) 0.0713(12) 0.0489(10) -0.0298(10) 0.0138(9) 0.0033(8)
    C11 0.0668(10) 0.0559(9) 0.0396(8) -0.0119(8) 0.0028(7) 0.0005(7)
    C12 0.0364(6) 0.0301(6) 0.0396(7) -0.0022(5) -0.0043(5) 0.0025(5)
    C13 0.0396(7) 0.0326(6) 0.0592(9) 0.0005(5) -0.0119(6) 0.0076(6)
    C14 0.0448(7) 0.0394(7) 0.0471(8) -0.0074(6) -0.0087(6) 0.0053(6)
    C15 0.0438(7) 0.0394(7) 0.0462(8) -0.0046(6) -0.0037(6) -0.0021(6)
    C16 0.0408(7) 0.0359(7) 0.0405(7) -0.0012(5) -0.0019(5) -0.0007(5)
    C17 0.0548(9) 0.0479(9) 0.0674(11) -0.0029(7) -0.0046(8) -0.0152(8)
    C18 0.0704(11) 0.0599(11) 0.0704(12) -0.0127(9) -0.0077(9) -0.0229(9)
    C19 0.0642(10) 0.0682(12) 0.0593(10) -0.0210(9) -0.0177(8) -0.0066(9)
    C20 0.0521(8) 0.0527(9) 0.0608(10) -0.0091(7) -0.0187(7) 0.0091(8)
    C21 0.0394(6) 0.0376(7) 0.0382(7) -0.0056(5) 0.0023(5) -0.0020(5)
    C22 0.0598(9) 0.0427(8) 0.0446(8) 0.0016(7) 0.0035(7) -0.0055(6)
    C23 0.0833(12) 0.0543(9) 0.0377(8) -0.0053(9) 0.0018(8) -0.0079(7)
    C24 0.0524(8) 0.0644(10) 0.0436(8) -0.0118(8) -0.0058(7) 0.0055(7)
    C25 0.0476(8) 0.0773(12) 0.0526(9) 0.0129(8) 0.0014(7) 0.0074(8)
    C26 0.0552(9) 0.0691(11) 0.0412(8) 0.0156(8) 0.0027(7) -0.0045(7)
    C27 0.0929(15) 0.1150(19) 0.0560(12) -0.0076(14) -0.0256(11) 0.0093(12)
    N1 0.0495(7) 0.0351(6) 0.0547(7) -0.0066(5) 0.0038(6) 0.0059(5)
    N2 0.0464(6) 0.0390(6) 0.0364(6) -0.0089(5) -0.0027(5) 0.0026(5)
    O1 0.0616(7) 0.0435(6) 0.0851(9) -0.0024(5) -0.0266(6) 0.0229(6)
    O2 0.0404(5) 0.0462(6) 0.0591(6) 0.0073(4) -0.0057(5) -0.0043(5)
    O3 0.0640(7) 0.0453(6) 0.0966(10) 0.0087(5) 0.0137(7) -0.0168(6)
_geom_special_details
;
All e.s.d.'s (except the e.s.d. in the dihedral angle between two l.s. planes)
are estimated using the full covariance matrix. The cell e.s.d.'s are taken
into account individually in the estimation of e.s.d.'s in distances, angles
and torsion angles; correlations between e.s.d.'s in cell parameters are only
used when they are defined by crystal symmetry. An approximate (isotropic)
treatment of cell e.s.d.'s is used for estimating e.s.d.'s involving
l.s.planes.
;
loop_
    _geom_bond_atom_site_label_1
    _geom_bond_atom_site_label_2
    _geom_bond_site_symmetry_2
    _geom_bond_distance
    _geom_bond_publ_flag
    C1 N1 . 1.456(2) ?
    C1 H1A . 0.9600 ?
    C1 H1B . 0.9600 ?
    C1 H1C . 0.9600 ?
    C2 N1 . 1.459(2) ?
    C2 C3 . 1.528(2) ?
    C2 H2A . 0.9700 ?
    C2 H2B . 0.9700 ?
    C3 C4 . 1.514(2) ?
    C3 C13 . 1.542(2) ?
    C3 H3 . 0.9800 ?
    C4 O3 . 1.2014(18) ?
    C4 C5 . 1.5269(19) ?
    C5 C6 . 1.5394(18) ?
    C5 C12 . 1.5578(18) ?
    C5 C7 . 1.5608(17) ?
    C6 N1 . 1.4524(18) ?
    C6 H6A . 0.9700 ?
    C6 H6B . 0.9700 ?
    C7 C21 . 1.5118(18) ?
    C7 C8 . 1.5293(19) ?
    C7 H7 . 0.9800 ?
    C8 N2 . 1.4629(17) ?
    C8 C9 . 1.518(2) ?
    C8 H8 . 0.9800 ?
    C9 C10 . 1.542(2) ?
    C9 H9A . 0.9700 ?
    C9 H9B . 0.9700 ?
    C10 C11 . 1.536(2) ?
    C10 H10A . 0.9700 ?
    C10 H10B . 0.9700 ?
    C11 N2 . 1.462(2) ?
    C11 H11A . 0.9700 ?
    C11 H11B . 0.9700 ?
    C12 N2 . 1.4533(17) ?
    C12 C16 . 1.5394(18) ?
    C12 C13 . 1.5661(18) ?
    C13 O1 . 1.4174(17) ?
    C13 C14 . 1.503(2) ?
    C14 C15 . 1.385(2) ?
    C14 C20 . 1.3881(19) ?
    C15 C17 . 1.384(2) ?
    C15 C16 . 1.4825(19) ?
    C16 O2 . 1.2098(16) ?
    C17 C18 . 1.379(2) ?
    C17 H17 . 0.9300 ?
    C18 C19 . 1.375(3) ?
    C18 H18 . 0.9300 ?
    C19 C20 . 1.382(3) ?
    C19 H19 . 0.9300 ?
    C20 H20 . 0.9300 ?
    C21 C22 . 1.380(2) ?
    C21 C26 . 1.385(2) ?
    C22 C23 . 1.387(2) ?
    C22 H22 . 0.9300 ?
    C23 C24 . 1.373(3) ?
    C23 H23 . 0.9300 ?
    C24 C25 . 1.375(2) ?
    C24 C27 . 1.509(2) ?
    C25 C26 . 1.383(2) ?
    C25 H25 . 0.9300 ?
    C26 H26 . 0.9300 ?
    C27 H27A . 0.9600 ?
    C27 H27B . 0.9600 ?
    C27 H27C . 0.9600 ?
    O1 H1 . 0.8200 ?
loop_
    _geom_angle_atom_site_label_1
    _geom_angle_atom_site_label_2
    _geom_angle_atom_site_label_3
    _geom_angle_site_symmetry_1
    _geom_angle_site_symmetry_3
    _geom_angle
    _geom_angle_publ_flag
    N1 C1 H1A . . 109.5 ?
    N1 C1 H1B . . 109.5 ?
    H1A C1 H1B . . 109.5 ?
    N1 C1 H1C . . 109.5 ?
    H1A C1 H1C . . 109.5 ?
    H1B C1 H1C . . 109.5 ?
    N1 C2 C3 . . 110.55(12) ?
    N1 C2 H2A . . 109.5 ?
    C3 C2 H2A . . 109.5 ?
    N1 C2 H2B . . 109.5 ?
    C3 C2 H2B . . 109.5 ?
    H2A C2 H2B . . 108.1 ?
    C4 C3 C2 . . 106.70(13) ?
    C4 C3 C13 . . 99.58(12) ?
    C2 C3 C13 . . 113.99(12) ?
    C4 C3 H3 . . 111.9 ?
    C2 C3 H3 . . 111.9 ?
    C13 C3 H3 . . 111.9 ?
    O3 C4 C3 . . 128.58(14) ?
    O3 C4 C5 . . 126.97(14) ?
    C3 C4 C5 . . 104.45(11) ?
    C4 C5 C6 . . 103.74(11) ?
    C4 C5 C12 . . 101.00(11) ?
    C6 C5 C12 . . 109.92(10) ?
    C4 C5 C7 . . 115.87(11) ?
    C6 C5 C7 . . 117.94(11) ?
    C12 C5 C7 . . 107.05(10) ?
    N1 C6 C5 . . 107.06(11) ?
    N1 C6 H6A . . 110.3 ?
    C5 C6 H6A . . 110.3 ?
    N1 C6 H6B . . 110.3 ?
    C5 C6 H6B . . 110.3 ?
    H6A C6 H6B . . 108.6 ?
    C21 C7 C8 . . 115.76(11) ?
    C21 C7 C5 . . 114.67(11) ?
    C8 C7 C5 . . 101.74(10) ?
    C21 C7 H7 . . 108.1 ?
    C8 C7 H7 . . 108.1 ?
    C5 C7 H7 . . 108.1 ?
    N2 C8 C9 . . 101.15(11) ?
    N2 C8 C7 . . 103.31(11) ?
    C9 C8 C7 . . 124.43(13) ?
    N2 C8 H8 . . 108.9 ?
    C9 C8 H8 . . 108.9 ?
    C7 C8 H8 . . 108.9 ?
    C8 C9 C10 . . 102.34(12) ?
    C8 C9 H9A . . 111.3 ?
    C10 C9 H9A . . 111.3 ?
    C8 C9 H9B . . 111.3 ?
    C10 C9 H9B . . 111.3 ?
    H9A C9 H9B . . 109.2 ?
    C11 C10 C9 . . 106.25(13) ?
    C11 C10 H10A . . 110.5 ?
    C9 C10 H10A . . 110.5 ?
    C11 C10 H10B . . 110.5 ?
    C9 C10 H10B . . 110.5 ?
    H10A C10 H10B . . 108.7 ?
    N2 C11 C10 . . 101.77(12) ?
    N2 C11 H11A . . 111.4 ?
    C10 C11 H11A . . 111.4 ?
    N2 C11 H11B . . 111.4 ?
    C10 C11 H11B . . 111.4 ?
    H11A C11 H11B . . 109.3 ?
    N2 C12 C16 . . 115.18(11) ?
    N2 C12 C5 . . 101.15(10) ?
    C16 C12 C5 . . 116.87(11) ?
    N2 C12 C13 . . 112.24(10) ?
    C16 C12 C13 . . 104.58(10) ?
    C5 C12 C13 . . 106.78(11) ?
    O1 C13 C14 . . 111.67(12) ?
    O1 C13 C3 . . 108.35(12) ?
    C14 C13 C3 . . 117.05(12) ?
    O1 C13 C12 . . 111.76(11) ?
    C14 C13 C12 . . 104.34(11) ?
    C3 C13 C12 . . 103.32(11) ?
    C15 C14 C20 . . 120.18(14) ?
    C15 C14 C13 . . 111.89(11) ?
    C20 C14 C13 . . 127.93(14) ?
    C17 C15 C14 . . 121.09(13) ?
    C17 C15 C16 . . 128.71(14) ?
    C14 C15 C16 . . 110.17(12) ?
    O2 C16 C15 . . 127.06(13) ?
    O2 C16 C12 . . 125.40(12) ?
    C15 C16 C12 . . 107.10(11) ?
    C18 C17 C15 . . 118.22(16) ?
    C18 C17 H17 . . 120.9 ?
    C15 C17 H17 . . 120.9 ?
    C19 C18 C17 . . 120.98(17) ?
    C19 C18 H18 . . 119.5 ?
    C17 C18 H18 . . 119.5 ?
    C18 C19 C20 . . 121.05(15) ?
    C18 C19 H19 . . 119.5 ?
    C20 C19 H19 . . 119.5 ?
    C19 C20 C14 . . 118.41(16) ?
    C19 C20 H20 . . 120.8 ?
    C14 C20 H20 . . 120.8 ?
    C22 C21 C26 . . 116.85(13) ?
    C22 C21 C7 . . 119.93(13) ?
    C26 C21 C7 . . 123.17(13) ?
    C21 C22 C23 . . 121.27(15) ?
    C21 C22 H22 . . 119.4 ?
    C23 C22 H22 . . 119.4 ?
    C24 C23 C22 . . 121.68(15) ?
    C24 C23 H23 . . 119.2 ?
    C22 C23 H23 . . 119.2 ?
    C23 C24 C25 . . 117.22(15) ?
    C23 C24 C27 . . 121.66(18) ?
    C25 C24 C27 . . 121.11(18) ?
    C24 C25 C26 . . 121.50(16) ?
    C24 C25 H25 . . 119.3 ?
    C26 C25 H25 . . 119.3 ?
    C25 C26 C21 . . 121.46(15) ?
    C25 C26 H26 . . 119.3 ?
    C21 C26 H26 . . 119.3 ?
    C24 C27 H27A . . 109.5 ?
    C24 C27 H27B . . 109.5 ?
    H27A C27 H27B . . 109.5 ?
    C24 C27 H27C . . 109.5 ?
    H27A C27 H27C . . 109.5 ?
    H27B C27 H27C . . 109.5 ?
    C6 N1 C1 . . 113.06(13) ?
    C6 N1 C2 . . 113.93(12) ?
    C1 N1 C2 . . 113.56(13) ?
    C12 N2 C11 . . 124.22(11) ?
    C12 N2 C8 . . 106.51(10) ?
    C11 N2 C8 . . 104.95(11) ?
    C13 O1 H1 . . 109.5 ?
loop_
    _geom_torsion_atom_site_label_1
    _geom_torsion_atom_site_label_2
    _geom_torsion_atom_site_label_3
    _geom_torsion_atom_site_label_4
    _geom_torsion_site_symmetry_1
    _geom_torsion_site_symmetry_2
    _geom_torsion_site_symmetry_3
    _geom_torsion_site_symmetry_4
    _geom_torsion
    _geom_torsion_publ_flag
    N1 C2 C3 C4 . . . . -57.27(17) ?
    N1 C2 C3 C13 . . . . 51.62(18) ?
    C2 C3 C4 O3 . . . . -111.93(19) ?
    C13 C3 C4 O3 . . . . 129.31(18) ?
    C2 C3 C4 C5 . . . . 67.92(15) ?
    C13 C3 C4 C5 . . . . -50.84(14) ?
    O3 C4 C5 C6 . . . . 106.79(18) ?
    C3 C4 C5 C6 . . . . -73.07(14) ?
    O3 C4 C5 C12 . . . . -139.33(17) ?
    C3 C4 C5 C12 . . . . 40.81(14) ?
    O3 C4 C5 C7 . . . . -24.1(2) ?
    C3 C4 C5 C7 . . . . 156.03(12) ?
    C4 C5 C6 N1 . . . . 67.25(14) ?
    C12 C5 C6 N1 . . . . -40.06(14) ?
    C7 C5 C6 N1 . . . . -163.10(11) ?
    C4 C5 C7 C21 . . . . 115.03(14) ?
    C6 C5 C7 C21 . . . . -8.76(17) ?
    C12 C5 C7 C21 . . . . -133.23(11) ?
    C4 C5 C7 C8 . . . . -119.25(13) ?
    C6 C5 C7 C8 . . . . 116.97(13) ?
    C12 C5 C7 C8 . . . . -7.51(13) ?
    C21 C7 C8 N2 . . . . 156.36(11) ?
    C5 C7 C8 N2 . . . . 31.36(12) ?
    C21 C7 C8 C9 . . . . -89.87(17) ?
    C5 C7 C8 C9 . . . . 145.12(13) ?
    N2 C8 C9 C10 . . . . -36.92(17) ?
    C7 C8 C9 C10 . . . . -151.73(15) ?
    C8 C9 C10 C11 . . . . 12.7(2) ?
    C9 C10 C11 N2 . . . . 16.2(2) ?
    C4 C5 C12 N2 . . . . 102.67(11) ?
    C6 C5 C12 N2 . . . . -148.20(11) ?
    C7 C5 C12 N2 . . . . -18.97(12) ?
    C4 C5 C12 C16 . . . . -131.46(12) ?
    C6 C5 C12 C16 . . . . -22.32(15) ?
    C7 C5 C12 C16 . . . . 106.91(12) ?
    C4 C5 C12 C13 . . . . -14.88(12) ?
    C6 C5 C12 C13 . . . . 94.26(12) ?
    C7 C5 C12 C13 . . . . -136.51(10) ?
    C4 C3 C13 O1 . . . . -79.52(13) ?
    C2 C3 C13 O1 . . . . 167.27(12) ?
    C4 C3 C13 C14 . . . . 153.16(12) ?
    C2 C3 C13 C14 . . . . 39.95(17) ?
    C4 C3 C13 C12 . . . . 39.16(13) ?
    C2 C3 C13 C12 . . . . -74.05(14) ?
    N2 C12 C13 O1 . . . . -8.82(17) ?
    C16 C12 C13 O1 . . . . -134.36(13) ?
    C5 C12 C13 O1 . . . . 101.15(14) ?
    N2 C12 C13 C14 . . . . 112.01(12) ?
    C16 C12 C13 C14 . . . . -13.54(14) ?
    C5 C12 C13 C14 . . . . -138.02(11) ?
    N2 C12 C13 C3 . . . . -125.10(12) ?
    C16 C12 C13 C3 . . . . 109.35(12) ?
    C5 C12 C13 C3 . . . . -15.13(13) ?
    O1 C13 C14 C15 . . . . 131.29(14) ?
    C3 C13 C14 C15 . . . . -103.02(15) ?
    C12 C13 C14 C15 . . . . 10.41(16) ?
    O1 C13 C14 C20 . . . . -48.4(2) ?
    C3 C13 C14 C20 . . . . 77.3(2) ?
    C12 C13 C14 C20 . . . . -169.26(15) ?
    C20 C14 C15 C17 . . . . -1.1(2) ?
    C13 C14 C15 C17 . . . . 179.19(15) ?
    C20 C14 C15 C16 . . . . 177.07(14) ?
    C13 C14 C15 C16 . . . . -2.63(18) ?
    C17 C15 C16 O2 . . . . -1.3(3) ?
    C14 C15 C16 O2 . . . . -179.28(14) ?
    C17 C15 C16 C12 . . . . 171.45(16) ?
    C14 C15 C16 C12 . . . . -6.55(16) ?
    N2 C12 C16 O2 . . . . 61.65(19) ?
    C5 C12 C16 O2 . . . . -56.89(19) ?
    C13 C12 C16 O2 . . . . -174.68(14) ?
    N2 C12 C16 C15 . . . . -111.23(12) ?
    C5 C12 C16 C15 . . . . 130.23(12) ?
    C13 C12 C16 C15 . . . . 12.44(14) ?
    C14 C15 C17 C18 . . . . 2.1(3) ?
    C16 C15 C17 C18 . . . . -175.70(16) ?
    C15 C17 C18 C19 . . . . -0.9(3) ?
    C17 C18 C19 C20 . . . . -1.3(3) ?
    C18 C19 C20 C14 . . . . 2.3(3) ?
    C15 C14 C20 C19 . . . . -1.1(2) ?
    C13 C14 C20 C19 . . . . 178.57(16) ?
    C8 C7 C21 C22 . . . . 148.72(13) ?
    C5 C7 C21 C22 . . . . -93.23(15) ?
    C8 C7 C21 C26 . . . . -34.09(19) ?
    C5 C7 C21 C26 . . . . 83.96(17) ?
    C26 C21 C22 C23 . . . . 0.6(2) ?
    C7 C21 C22 C23 . . . . 177.97(14) ?
    C21 C22 C23 C24 . . . . 0.7(3) ?
    C22 C23 C24 C25 . . . . -1.3(3) ?
    C22 C23 C24 C27 . . . . 179.71(18) ?
    C23 C24 C25 C26 . . . . 0.6(3) ?
    C27 C24 C25 C26 . . . . 179.64(19) ?
    C24 C25 C26 C21 . . . . 0.7(3) ?
    C22 C21 C26 C25 . . . . -1.3(2) ?
    C7 C21 C26 C25 . . . . -178.53(15) ?
    C5 C6 N1 C1 . . . . 169.39(14) ?
    C5 C6 N1 C2 . . . . -58.99(16) ?
    C3 C2 N1 C6 . . . . 54.13(18) ?
    C3 C2 N1 C1 . . . . -174.49(15) ?
    C16 C12 N2 C11 . . . . 35.17(18) ?
    C5 C12 N2 C11 . . . . 162.16(13) ?
    C13 C12 N2 C11 . . . . -84.36(16) ?
    C16 C12 N2 C8 . . . . -86.64(13) ?
    C5 C12 N2 C8 . . . . 40.35(13) ?
    C13 C12 N2 C8 . . . . 153.84(12) ?
    C10 C11 N2 C12 . . . . -163.50(14) ?
    C10 C11 N2 C8 . . . . -40.99(16) ?
    C9 C8 N2 C12 . . . . -176.64(12) ?
    C7 C8 N2 C12 . . . . -46.94(13) ?
    C9 C8 N2 C11 . . . . 50.03(15) ?
    C7 C8 N2 C11 . . . . 179.73(11) ?
loop_
    _geom_hbond_atom_site_label_D
    _geom_hbond_atom_site_label_H
    _geom_hbond_atom_site_label_A
    _geom_hbond_site_symmetry_A
    _geom_hbond_distance_DH
    _geom_hbond_distance_HA
    _geom_hbond_distance_DA
    _geom_hbond_angle_DHA
    O1 H1 N2 . 0.82 2.13 2.6497(16) 121
    C19 H19 O1 2_544 0.93 2.76 3.659(2) 163
