# Supplementary material for: 14a-Hy­droxy-12-methyl-10-(4-methyl­phen­yl)-8,9,9a,10,12,13,14,14a-octa­hydro-10a,14-methano-5H-indeno­[2′,1′:4,5]azepino[3,4-b]pyrrolizine-5,15(7H,11H)-dione
Source: Acta Crystallogr Sect E Struct Rep Online. 2013 Sep 21;69(Pt 10):o1581. doi: 10.1107/S1600536813025592 (PMC3790438; doi:10.1107/S1600536813025592)
Supplement: Supplementary file 2 [file e-69-o1581-Isup2.hkl]

#
# h,k,l, Fc-squared, Fo-squared, sigma(Fo-squared) and status flag
#
data_I
_shelx_title ' KM6 in P2(1)/c'
_shelx_refln_list_code          4
_shelx_F_calc_maximum      189.20
_exptl_crystal_F_000       912.00
_reflns_d_resolution_high  0.6989
 
loop_
 _symmetry_equiv_pos_as_xyz
 'x, y, z'
 '-x, y+1/2, -z+1/2'
 '-x, -y, -z'
 'x, -y-1/2, z-1/2'
 
_cell_length_a    16.8684
_cell_length_b     8.3754
_cell_length_c    15.9930
_cell_angle_alpha  90.000
_cell_angle_beta   96.658
_cell_angle_gamma  90.000
 
_shelx_F_squared_multiplier     1.000
 
loop_
 _refln_index_h
 _refln_index_k
 _refln_index_l
 _refln_F_squared_calc
 _refln_F_squared_meas
 _refln_F_squared_sigma
 _refln_observed_status
   2   0   0    11554.25    10475.45    281.65 o
   3   0   0     3961.78     4101.03     63.08 o
   4   0   0    15996.02    15940.12    235.12 o
   5   0   0     4732.13     4894.61     70.82 o
   6   0   0      381.02      375.59      7.17 o
   7   0   0        2.34        3.86      0.61 o
   8   0   0      427.94      489.73      7.91 o
   9   0   0      353.49      413.99      6.99 o
  10   0   0       90.57      123.64      3.01 o
  11   0   0      308.21      339.87      6.29 o
  12   0   0      350.37      359.87      6.76 o
  13   0   0       56.02       65.10      3.33 o
  14   0   0        4.95        8.24      1.75 o
  15   0   0      127.90      139.34      5.85 o
  16   0   0        0.00        2.14      2.20 o
  17   0   0      191.57      191.58      6.57 o
  18   0   0       28.86       43.04      3.64 o
  19   0   0       30.09       34.03      6.30 o
  20   0   0        3.11       -0.51      2.44 o
  21   0   0       47.22       49.88      4.28 o
  22   0   0       44.76       47.36      6.80 o
  23   0   0       80.07       93.57      5.97 o
   1   1   0    27060.05    24040.01    398.94 o
   2   1   0     3178.07     3290.72     24.38 o
   3   1   0       10.34       11.93      0.90 o
   4   1   0       16.44       14.94      0.63 o
   5   1   0     6567.88     6755.70     68.21 o
   6   1   0      273.59      244.50      5.61 o
   7   1   0        2.63        2.50      0.41 o
   8   1   0      598.76      720.03      6.85 o
   9   1   0      127.26      115.90      1.99 o
  10   1   0      369.65      369.86      4.65 o
  11   1   0       17.12       11.79      0.86 o
  12   1   0      340.75      322.12      4.43 o
  13   1   0        1.75        0.81      0.80 o
  14   1   0      157.62      155.90      2.86 o
  15   1   0       58.53       54.09      2.16 o
  16   1   0        0.22        2.37      1.56 o
  17   1   0       39.39       41.17      2.39 o
  18   1   0       13.22       15.23      2.19 o
  19   1   0        5.85        3.65      1.77 o
  20   1   0        7.77        6.26      3.39 o
  21   1   0       53.26       59.27      3.21 o
  22   1   0       29.26       37.47      2.91 o
  23   1   0        1.52        1.63      2.70 o
   0   2   0    25972.45    26275.06    264.70 o
   1   2   0      695.07      737.92      5.75 o
   2   2   0     2828.29     2917.84     22.01 o
   3   2   0     4162.90     4224.91     31.68 o
   4   2   0     7009.01     7117.04     62.15 o
   5   2   0      312.68      364.61      3.70 o
   6   2   0     4979.86     5514.91     51.78 o
   7   2   0     1255.99     1178.49     11.78 o
   8   2   0       14.49       18.84      0.96 o
   9   2   0     1010.99     1116.90     18.53 o
  10   2   0      246.41      282.18      3.59 o
  11   2   0       65.88       68.37      1.55 o
  12   2   0       18.59       20.98      0.94 o
  13   2   0      161.43      160.94      2.95 o
  14   2   0       60.28       53.39      2.03 o
  15   2   0       11.18        9.26      1.52 o
  16   2   0       70.12       63.59      2.84 o
  17   2   0       31.55       26.69      2.92 o
  18   2   0        1.40        1.39      1.96 o
  19   2   0        0.70        1.15      1.66 o
  20   2   0       61.95       71.52      3.34 o
  21   2   0        2.85        5.03      2.02 o
  22   2   0       16.55       23.31      3.16 o
  23   2   0        2.32        2.28      2.47 o
   1   3   0     1012.18     1064.21      8.69 o
   2   3   0      401.69      405.38      4.18 o
   3   3   0     1518.95     1605.18     13.29 o
   4   3   0     1246.86     1337.61     11.16 o
   5   3   0      630.54      649.05      6.17 o
   6   3   0     2009.57     2106.48     18.13 o
   7   3   0      934.69     1140.45     11.77 o
   8   3   0      337.43      375.35      4.78 o
   9   3   0       75.87       96.09      2.00 o
  10   3   0        0.03        1.23      0.69 o
  11   3   0       94.76       97.46      2.29 o
  12   3   0        1.61        2.40      0.93 o
  13   3   0       43.53       40.32      1.80 o
  14   3   0       22.66       17.51      1.43 o
  15   3   0       18.06       21.55      1.89 o
  16   3   0       34.70       39.10      2.31 o
  17   3   0        0.58       -0.32      1.38 o
  18   3   0        2.25        5.43      1.66 o
  19   3   0       48.42       46.24      2.77 o
  20   3   0       10.12        9.56      2.24 o
  21   3   0       11.41        9.64      3.13 o
  22   3   0        1.58        3.70      2.75 o
  23   3   0        8.48        8.04      4.11 o
   0   4   0     2508.83     2731.68     35.19 o
   1   4   0      164.28      175.29      2.57 o
   2   4   0        3.42        5.10      1.08 o
   3   4   0     1201.12     1419.99     13.56 o
   4   4   0      198.66      208.59      3.39 o
   5   4   0      189.30      190.02      2.80 o
   6   4   0      206.30      242.06      3.45 o
   7   4   0       98.63      125.98      2.26 o
   8   4   0        7.12        7.25      0.96 o
   9   4   0        0.49        0.40      1.25 o
  10   4   0        0.00       -0.72      0.88 o
  11   4   0        2.20        2.69      1.00 o
  12   4   0       12.41        8.70      1.22 o
  13   4   0       13.11        8.56      1.86 o
  14   4   0       70.43       64.60      2.97 o
  15   4   0       43.08       46.69      3.43 o
  16   4   0       44.41       51.07      2.72 o
  17   4   0        3.73        2.82      1.66 o
  18   4   0        0.92        0.43      1.88 o
  19   4   0        3.51        2.26      1.82 o
  20   4   0       10.86       10.66      2.71 o
  21   4   0        1.73       -0.70      2.32 o
  22   4   0       15.05       14.11      4.06 o
   1   5   0       36.99       47.72      1.75 o
   2   5   0      243.55      268.09      4.16 o
   3   5   0     1032.86     1059.54     10.83 o
   4   5   0      235.20      238.40      3.59 o
   5   5   0      119.69      116.16      2.37 o
   6   5   0      441.94      467.94      5.58 o
   7   5   0      103.77      110.31      2.95 o
   8   5   0        0.73       -1.13      1.13 o
   9   5   0       49.34       52.51      2.17 o
  10   5   0       11.42       17.89      1.54 o
  11   5   0       50.44       47.78      2.36 o
  12   5   0      135.89      127.26      4.08 o
  13   5   0       33.24       29.07      2.34 o
  14   5   0       11.37       12.17      2.00 o
  15   5   0        0.56        1.32      1.62 o
  16   5   0        1.14        0.84      1.70 o
  17   5   0        5.59        6.43      1.96 o
  18   5   0        1.91       -0.23      1.85 o
  19   5   0        0.13       -1.28      1.82 o
  20   5   0        2.55        1.95      2.63 o
  21   5   0       13.91       10.29      3.04 o
   0   6   0       37.77       26.70      2.50 o
   1   6   0       87.36       73.98      2.58 o
   2   6   0      450.22      461.95      6.88 o
   3   6   0        1.04       -0.23      1.09 o
   4   6   0       82.33       81.06      2.31 o
   5   6   0        7.53        5.86      1.22 o
   6   6   0      354.47      316.76      4.58 o
   7   6   0       74.93       68.65      2.19 o
   8   6   0       70.53       60.47      2.59 o
   9   6   0       61.39       63.52      3.19 o
  10   6   0        3.33        1.67      1.73 o
  11   6   0       43.49       49.98      2.79 o
  12   6   0        5.96       11.50      2.88 o
  13   6   0        4.62        7.27      2.01 o
  14   6   0        1.70        1.23      1.85 o
  15   6   0        2.61       -1.51      1.86 o
  16   6   0       63.65       53.63      3.44 o
  17   6   0        0.89       -0.75      1.96 o
  18   6   0       11.77        9.99      2.88 o
  19   6   0        1.98        2.52      3.18 o
  20   6   0        2.38        2.19      3.02 o
   1   7   0      138.36      138.12      3.67 o
   2   7   0      294.02      288.63      5.41 o
   3   7   0      346.81      332.31      5.91 o
   4   7   0       21.45       13.76      2.62 o
   5   7   0      210.43      205.20      5.15 o
   6   7   0      362.68      349.30      8.01 o
   7   7   0      282.48      260.54      6.05 o
   8   7   0      130.74      115.27      3.78 o
   9   7   0        6.78        6.49      1.85 o
  10   7   0       31.93       38.89      2.56 o
  11   7   0       65.13       67.34      5.42 o
  12   7   0       81.17       88.29      4.49 o
  13   7   0        0.20       -1.99      1.99 o
  14   7   0       44.11       47.51      3.47 o
  15   7   0        9.67       13.73      2.61 o
  16   7   0       17.34       20.28      2.89 o
  17   7   0       18.24       28.28      3.10 o
  18   7   0       14.03       15.43      3.03 o
  19   7   0        6.73        7.05      2.83 o
   0   8   0      173.41      170.98      6.32 o
   1   8   0       12.86        5.94      1.78 o
   2   8   0        5.59       -1.36      1.63 o
   3   8   0       15.42        8.15      2.10 o
   4   8   0      247.49      225.00      6.43 o
   5   8   0      106.23       94.01      5.08 o
   6   8   0       14.42       10.86      2.84 o
   7   8   0       20.47       18.93      2.78 o
   8   8   0       11.50        6.25      2.31 o
   9   8   0       39.57       36.63      3.73 o
  10   8   0        0.85        3.02      2.95 o
  11   8   0       71.28       65.57      4.79 o
  12   8   0        2.23        1.48      2.84 o
  13   8   0       44.64       38.09      4.22 o
  14   8   0        4.16        2.35      3.11 o
  15   8   0       74.92       91.07      6.37 o
  16   8   0        2.65        0.60      3.14 o
  17   8   0        0.86        3.28      4.20 o
   1   9   0        9.95        8.39      2.64 o
   2   9   0       15.64       13.98      2.74 o
   3   9   0        1.96       -2.04      2.04 o
   4   9   0       11.65        4.93      3.18 o
   5   9   0       18.57       20.01      3.01 o
   6   9   0       19.19       18.22      3.80 o
   7   9   0        8.41        7.38      2.55 o
   8   9   0        3.88        2.81      2.20 o
   9   9   0       28.90       32.45      7.84 o
  10   9   0       24.04       28.91      4.27 o
  11   9   0       15.89       17.71      6.75 o
  12   9   0        0.52       -2.96      2.96 o
  13   9   0        7.94        5.59      3.67 o
  14   9   0        1.16        0.23      4.11 o
  15   9   0        2.11        4.32      4.08 o
   0  10   0       40.41       36.09      7.57 o
   1  10   0        7.85        1.70      2.96 o
   2  10   0        2.69        2.33      3.11 o
   3  10   0        3.04       -0.72      4.87 o
   4  10   0       47.25       63.07      5.57 o
   5  10   0        0.15       -0.54      3.02 o
   6  10   0        0.67        2.64      2.72 o
   7  10   0        9.84        6.73      2.91 o
   8  10   0       44.21       43.62      4.77 o
   9  10   0       18.27       19.23      4.11 o
  10  10   0       28.67       32.47      4.70 o
  11  10   0        2.23       -1.00      3.40 o
  12  10   0       25.56       34.07      4.91 o
  13  10   0       45.31       77.03      9.42 o
   1  11   0        0.84       -5.72      5.90 o
   2  11   0        1.10       -1.58      6.92 o
   3  11   0        7.98        8.13      4.46 o
   4  11   0        0.04        2.08      3.47 o
   5  11   0        0.55       -3.06      3.39 o
   6  11   0        2.69        3.03      4.73 o
   7  11   0       15.89       19.02     10.98 o
   8  11   0        6.20       11.89      4.98 o
   9  11   0        0.36        7.10      7.68 o
 -23   1   1       17.48       22.17      2.79 o
 -22   1   1        0.34       -1.15      2.37 o
 -21   1   1       13.24       14.10      2.38 o
 -20   1   1       24.58       32.04      3.04 o
 -19   1   1       49.68       61.59      3.16 o
 -18   1   1       58.17       53.02      2.86 o
 -17   1   1       57.81       53.83      3.37 o
 -16   1   1      207.90      192.98      4.70 o
 -15   1   1       30.57       32.56      2.65 o
 -14   1   1      152.18      127.78      2.84 o
 -13   1   1      208.31      215.36      3.61 o
 -12   1   1      432.18      418.03      5.55 o
 -11   1   1       76.45       87.51      2.04 o
 -10   1   1       13.33       12.33      0.80 o
  -9   1   1     1441.80     1568.37     15.37 o
  -8   1   1     1923.64     1931.90     18.65 o
  -7   1   1     1192.41     1315.56     12.91 o
  -6   1   1       34.39       53.79      1.13 o
  -5   1   1      267.69      283.14      3.06 o
  -4   1   1     3872.75     3913.70     31.18 o
  -3   1   1    18497.75    18200.88    143.15 o
  -2   1   1     3893.41     4021.15     31.66 o
  -1   1   1      815.39      924.07      6.90 o
   0   1   1     4886.31     4770.74     42.05 o
   1   1   1     5891.04     6018.98     45.24 o
   2   1   1      606.37      606.56      5.00 o
   3   1   1       52.08       43.54      1.19 o
   4   1   1     3911.28     3888.57     48.32 o
   5   1   1     2430.83     2340.02     29.43 o
   6   1   1     2200.04     2486.92     27.98 o
   7   1   1      369.13      434.65      5.51 o
   8   1   1     3693.32     3903.90     43.62 o
   9   1   1      691.77      757.74      9.32 o
  10   1   1      245.82      234.58      3.69 o
  11   1   1        5.43        1.70      0.56 o
  12   1   1      361.58      381.50      7.88 o
  13   1   1        8.49       12.96      1.03 o
  14   1   1      983.35      951.11     10.89 o
  15   1   1      369.68      370.36      5.72 o
  16   1   1       46.62       45.72      2.35 o
  17   1   1        0.41        1.23      1.43 o
  18   1   1      103.69       96.93      3.44 o
  19   1   1        3.70        2.78      1.64 o
  20   1   1        0.04       -1.20      1.63 o
  21   1   1        2.22        4.38      1.95 o
  22   1   1        0.56        0.04      2.30 o
  23   1   1        0.52       -0.34      2.54 o
 -23   2   1       35.50       41.29      3.96 o
 -22   2   1       17.65       21.45      2.68 o
 -21   2   1       24.96       32.34      2.84 o
 -20   2   1       28.69       27.23      2.55 o
 -19   2   1        2.21        4.64      1.83 o
 -18   2   1        5.08       10.03      1.88 o
 -17   2   1       98.46      103.18      3.63 o
 -16   2   1       28.08       26.49      2.16 o
 -15   2   1      439.39      410.48      7.41 o
 -14   2   1       69.64       61.33      2.28 o
 -13   2   1       58.91       64.83      2.06 o
 -12   2   1       49.83       68.84      1.88 o
 -11   2   1       16.02       21.62      1.05 o
 -10   2   1      704.52      747.26      8.85 o
  -9   2   1       53.06       60.87      1.66 o
  -8   2   1       33.80       36.19      1.24 o
  -7   2   1        0.68        0.48      0.80 o
  -6   2   1      110.70      111.40      1.70 o
  -5   2   1      421.21      382.31      3.62 o
  -4   2   1     1682.42     1819.76     14.07 o
  -3   2   1      143.83      166.88      1.92 o
  -2   2   1     2551.01     2764.48     20.94 o
  -1   2   1     6422.34     6559.12     48.79 o
   0   2   1       80.72       89.79      1.23 o
   1   2   1     3443.90     3573.32     25.69 o
   2   2   1     5810.44     5926.39     44.10 o
   3   2   1      608.23      637.66      5.26 o
   4   2   1      551.66      552.81      4.86 o
   5   2   1     2157.99     2391.87     20.23 o
   6   2   1        8.07       17.56      1.74 o
   7   2   1     1624.45     1792.45     23.23 o
   8   2   1      701.28      830.34     15.33 o
   9   2   1       28.69       19.23      1.05 o
  10   2   1       11.38        6.05      1.96 o
  11   2   1       27.11       27.87      1.18 o
  12   2   1        7.46        8.47      0.99 o
  13   2   1        0.35       -0.73      0.73 o
  14   2   1       75.31       62.71      1.96 o
  15   2   1      286.72      263.15      4.45 o
  16   2   1       14.22       10.89      1.56 o
  17   2   1       30.75       35.11      2.12 o
  18   2   1        1.57        2.95      1.50 o
  19   2   1        9.04       13.24      1.89 o
  20   2   1        3.75        3.67      1.82 o
  21   2   1       29.03       26.83      2.97 o
  22   2   1        2.67        0.55      2.32 o
  23   2   1        0.68       -0.61      3.57 o
 -23   3   1        3.74        4.51      4.95 o
 -22   3   1      105.84      121.18      5.81 o
 -21   3   1        5.13        3.79      2.12 o
 -20   3   1        1.23        1.00      1.85 o
 -19   3   1        0.78        2.34      2.16 o
 -18   3   1        0.00        0.53      1.63 o
 -17   3   1       31.86       30.24      2.38 o
 -16   3   1       44.97       50.17      2.65 o
 -15   3   1       42.79       45.24      2.52 o
 -14   3   1       19.34       22.68      1.66 o
 -13   3   1      182.85      174.23      3.31 o
 -12   3   1        0.11        0.07      0.90 o
 -11   3   1       15.52       19.49      1.17 o
 -10   3   1      249.40      299.74      4.18 o
  -9   3   1       10.61       10.30      0.94 o
  -8   3   1      324.19      353.48      4.61 o
  -7   3   1      582.40      692.46      7.12 o
  -6   3   1     1552.71     1602.51     13.35 o
  -5   3   1     4357.17     4705.43     35.41 o
  -4   3   1      436.50      403.65      4.28 o
  -3   3   1       80.45       64.01      1.24 o
  -2   3   1      782.88      910.44      7.59 o
  -1   3   1       59.49       51.64      1.10 o
   0   3   1     1630.23     1670.87     13.16 o
   1   3   1       21.97       17.34      0.70 o
   2   3   1      315.26      372.73      3.56 o
   3   3   1     1047.59     1154.70      9.32 o
   4   3   1     1566.50     1702.34     13.96 o
   5   3   1      479.42      471.93      4.73 o
   6   3   1      195.57      182.26      2.55 o
   7   3   1       66.12       74.12      1.66 o
   8   3   1       58.52       46.66      1.34 o
   9   3   1        7.83       11.96      0.83 o
  10   3   1        4.68        4.63      0.79 o
  11   3   1      176.21      167.89      2.68 o
  12   3   1      109.65      107.12      2.64 o
  13   3   1       18.90       20.03      1.30 o
  14   3   1       83.49       64.92      2.12 o
  15   3   1       82.07       64.03      2.61 o
  16   3   1        2.96        3.83      1.36 o
  17   3   1        0.87        0.62      1.35 o
  18   3   1        2.05        0.99      1.47 o
  19   3   1        2.16        1.95      1.59 o
  20   3   1      160.27      190.37      6.30 o
  21   3   1        2.09        4.96      2.42 o
  22   3   1       17.95       17.34      4.43 o
  23   3   1       22.74       32.43      7.00 o
 -22   4   1        1.27        2.51      2.74 o
 -21   4   1       23.24       28.65      3.52 o
 -20   4   1        0.24       -0.12      2.47 o
 -19   4   1        1.24        1.71      1.80 o
 -18   4   1        3.88        0.32      1.75 o
 -17   4   1        1.68       -0.54      1.68 o
 -16   4   1        0.78        0.68      1.66 o
 -15   4   1      128.27      101.91      3.78 o
 -14   4   1      288.53      280.80      6.14 o
 -13   4   1        1.59       -1.42      1.42 o
 -12   4   1      117.95      127.12      3.02 o
 -11   4   1      277.17      258.72      4.40 o
 -10   4   1        7.73        6.75      1.16 o
  -9   4   1      200.98      201.46      3.69 o
  -8   4   1       64.74       56.51      1.68 o
  -7   4   1       44.73       55.38      1.79 o
  -6   4   1      297.50      368.12      4.21 o
  -5   4   1      166.85      176.29      2.99 o
  -4   4   1      257.95      296.65      3.85 o
  -3   4   1        2.01        2.76      0.97 o
  -2   4   1      380.49      392.61      4.70 o
  -1   4   1       91.33      114.22      2.04 o
   0   4   1      513.20      508.62      5.41 o
   1   4   1        0.04        0.09      0.69 o
   2   4   1        1.59       -0.64      0.64 o
   3   4   1      122.88      118.88      2.15 o
   4   4   1      495.81      569.96      6.15 o
   5   4   1      403.91      399.10      4.97 o
   6   4   1       16.61        9.53      0.83 o
   7   4   1      435.96      474.34      6.32 o
   8   4   1       30.84       29.70      1.31 o
   9   4   1       42.17       28.51      1.40 o
  10   4   1      272.75      250.64      4.08 o
  11   4   1       87.64       89.91      2.38 o
  12   4   1      275.07      272.00      4.80 o
  13   4   1      234.72      234.17      4.45 o
  14   4   1       11.71        8.73      1.63 o
  15   4   1       10.81        8.69      1.63 o
  16   4   1        0.00       -0.50      1.37 o
  17   4   1      108.47      102.57      3.54 o
  18   4   1       19.69       22.71      2.13 o
  19   4   1        6.07        3.82      2.69 o
  20   4   1        0.27       -2.19      2.19 o
  21   4   1       26.80       32.23      3.48 o
  22   4   1       25.66       18.20      4.82 o
 -21   5   1        0.57        4.75      2.98 o
 -20   5   1       20.97       28.79      4.77 o
 -19   5   1       16.90       19.88      2.61 o
 -18   5   1        2.44        1.23      1.96 o
 -17   5   1        8.51        4.75      1.98 o
 -16   5   1        5.54        2.79      1.85 o
 -15   5   1        8.62        6.96      1.97 o
 -14   5   1       20.23       14.34      2.12 o
 -13   5   1       15.39       18.23      2.22 o
 -12   5   1        9.95       10.53      1.75 o
 -11   5   1        1.43        0.60      1.51 o
 -10   5   1       19.98       16.98      1.75 o
  -9   5   1        0.30       -0.81      1.10 o
  -8   5   1       92.16      108.79      2.45 o
  -7   5   1       28.75       26.34      1.25 o
  -6   5   1      559.86      626.30      7.07 o
  -5   5   1       13.85       14.74      1.25 o
  -4   5   1      259.52      252.90      3.76 o
  -3   5   1      103.11      112.13      2.43 o
  -2   5   1     1556.79     1675.21     16.18 o
  -1   5   1      124.07      122.23      2.69 o
   0   5   1      370.62      416.84      6.03 o
   1   5   1        0.51        1.07      0.90 o
   2   5   1      328.35      315.85      5.28 o
   3   5   1        3.61        8.55      1.69 o
   4   5   1      114.04      135.88      3.06 o
   5   5   1       19.41       16.96      1.11 o
   6   5   1      475.87      473.92      6.00 o
   7   5   1        0.17        1.07      0.88 o
   8   5   1      657.42      657.33      8.02 o
   9   5   1       15.13       16.82      1.41 o
  10   5   1       43.75       32.20      4.03 o
  11   5   1      121.42      140.34      4.25 o
  12   5   1       20.98       14.88      2.78 o
  13   5   1        0.00       -1.47      1.47 o
  14   5   1       13.20       11.35      3.22 o
  15   5   1       26.75       25.57      2.36 o
  16   5   1        9.33       10.28      3.66 o
  17   5   1       37.58       35.01      2.93 o
  18   5   1        0.16       -0.51      1.70 o
  19   5   1        6.48        6.72      2.63 o
  20   5   1        2.16        6.04      2.59 o
  21   5   1       25.70       29.06      5.39 o
 -20   6   1        0.24        5.10      2.47 o
 -19   6   1        2.10        1.61      2.36 o
 -18   6   1        6.28        2.44      2.27 o
 -17   6   1        5.34        9.01      2.31 o
 -16   6   1        1.56        3.80      2.79 o
 -15   6   1       10.86        8.52      2.48 o
 -14   6   1       21.07       16.32      2.45 o
 -13   6   1       16.33       17.68      2.57 o
 -12   6   1       18.85       23.49      2.58 o
 -11   6   1      476.54      443.51      9.68 o
 -10   6   1        3.47        3.79      1.87 o
  -9   6   1      594.09      523.88      7.99 o
  -8   6   1      189.88      182.55      4.26 o
  -7   6   1       53.34       52.31      1.82 o
  -6   6   1      770.37      756.24      8.58 o
  -5   6   1      343.47      371.15      5.16 o
  -4   6   1       79.38       77.44      2.28 o
  -3   6   1       96.33       77.39      2.47 o
  -2   6   1      215.53      226.21      4.07 o
  -1   6   1      684.52      683.54      9.19 o
   0   6   1      107.49      104.53      2.98 o
   1   6   1      351.65      365.74      5.86 o
   2   6   1        9.20        9.02      1.45 o
   3   6   1       27.33       34.00      1.73 o
   4   6   1      100.90       81.61      2.39 o
   5   6   1      102.86       97.82      2.65 o
   6   6   1       85.48       85.36      2.90 o
   7   6   1      205.33      220.04      4.55 o
   8   6   1       29.60       30.62      2.33 o
   9   6   1      178.15      173.65      4.19 o
  10   6   1       10.92        8.20      1.98 o
  11   6   1        7.43        3.19      1.86 o
  12   6   1        0.81       -1.63      1.63 o
  13   6   1        2.85        3.68      1.85 o
  14   6   1       23.47       22.51      2.44 o
  15   6   1       44.64       36.49      2.83 o
  16   6   1        0.17       -0.32      2.06 o
  17   6   1        4.30        2.53      2.67 o
  18   6   1       24.44       29.15      2.77 o
  19   6   1        0.93       -1.31      2.59 o
  20   6   1       10.04        8.01      2.95 o
 -19   7   1        2.64        3.25      3.18 o
 -18   7   1       12.34       23.25      3.26 o
 -17   7   1        0.02       -0.02      2.41 o
 -16   7   1       15.50       16.83      3.24 o
 -15   7   1       40.51       40.47      3.43 o
 -14   7   1        2.95       -0.56      2.10 o
 -13   7   1       46.41       44.24      3.33 o
 -12   7   1        0.50        1.18      2.47 o
 -11   7   1      110.89      101.48      4.47 o
 -10   7   1      388.49      385.78      7.68 o
  -9   7   1        1.47        2.20      2.03 o
  -8   7   1      573.84      568.34      8.86 o
  -7   7   1      359.69      369.14      7.39 o
  -6   7   1       28.54       27.94      2.80 o
  -5   7   1      240.86      238.32      5.04 o
  -4   7   1      292.31      288.13      5.06 o
  -3   7   1       37.48       39.05      2.26 o
  -2   7   1       15.11       13.04      1.72 o
  -1   7   1        2.91        0.67      1.45 o
   0   7   1       27.99       20.91      1.89 o
   1   7   1      133.13      124.84      3.54 o
   2   7   1        7.31        4.90      1.52 o
   3   7   1       62.41       50.79      2.51 o
   4   7   1       29.59       28.81      2.13 o
   5   7   1      173.45      151.38      5.10 o
   6   7   1        2.00       -2.04      2.04 o
   7   7   1       11.45        7.34      2.30 o
   8   7   1      560.40      554.03     11.33 o
   9   7   1       12.33       13.68      2.79 o
  10   7   1       69.14       66.55      3.25 o
  11   7   1       17.75       21.90      3.17 o
  12   7   1       56.87       42.05      3.20 o
  13   7   1       96.15      113.30      5.87 o
  14   7   1        9.49        4.98      2.25 o
  15   7   1       49.27       43.02      4.09 o
  16   7   1        5.81        8.28      3.12 o
  17   7   1       10.70        8.25      3.35 o
  18   7   1        5.84        8.63      5.78 o
  19   7   1        2.15        2.09      3.73 o
 -17   8   1       10.77        4.82      2.94 o
 -16   8   1       19.59       22.40      3.66 o
 -15   8   1       37.44       43.39      3.82 o
 -14   8   1        0.33        1.69      2.42 o
 -13   8   1        3.17        3.91      2.50 o
 -12   8   1       47.43       67.76      4.95 o
 -11   8   1        3.76        3.62      2.76 o
 -10   8   1        4.17        5.03      2.16 o
  -9   8   1        1.66        3.73      1.83 o
  -8   8   1       10.64        6.48      1.93 o
  -7   8   1        0.92        3.29      2.27 o
  -6   8   1       69.02       66.94      3.92 o
  -5   8   1      122.02      124.14      4.91 o
  -4   8   1       28.06       27.89      2.96 o
  -3   8   1      274.45      235.08      5.79 o
  -2   8   1      141.47      137.65      4.05 o
  -1   8   1      192.70      203.30      4.82 o
   0   8   1       93.13       81.05      3.24 o
   1   8   1      306.86      318.46      6.21 o
   2   8   1       54.18       54.53      3.52 o
   3   8   1       55.45       57.49      3.19 o
   4   8   1       11.09       11.25      2.55 o
   5   8   1       84.19       77.10      4.09 o
   6   8   1        0.26       -0.48      2.93 o
   7   8   1       26.72       27.63      3.01 o
   8   8   1        5.47        6.33      3.06 o
   9   8   1        7.10        6.60      2.14 o
  10   8   1       23.54       35.13      3.90 o
  11   8   1        0.90       -0.64      3.21 o
  12   8   1       15.23       11.93      3.24 o
  13   8   1        0.69        0.48      2.91 o
  14   8   1       20.25       18.17      3.72 o
  15   8   1        0.03        2.69      3.00 o
  16   8   1        0.41       -2.67      3.02 o
  17   8   1        8.43        3.67      3.45 o
 -15   9   1       42.89       61.28      8.40 o
 -14   9   1        7.34        6.71      3.71 o
 -13   9   1        0.38       -2.17      3.61 o
 -12   9   1       10.52       10.77      3.66 o
 -11   9   1       15.30       18.17      3.78 o
 -10   9   1       48.95       49.02      4.84 o
  -9   9   1        4.60        5.40      4.69 o
  -8   9   1       15.72       24.13      4.59 o
  -7   9   1        4.48        1.10      2.29 o
  -6   9   1        0.05       -1.37      2.19 o
  -5   9   1       63.13       51.20      3.83 o
  -4   9   1       94.58       86.63      4.72 o
  -3   9   1       23.56       22.68      3.02 o
  -2   9   1        0.29       -0.91      1.93 o
  -1   9   1       62.01       56.30      4.40 o
   0   9   1      106.01      102.19      4.82 o
   1   9   1        4.32        3.62      2.08 o
   2   9   1       14.08       11.43      2.59 o
   3   9   1       25.01       31.67      3.37 o
   4   9   1        8.68        8.62      2.55 o
   5   9   1       25.25       27.56      3.22 o
   6   9   1        6.66        4.61      2.52 o
   7   9   1       11.30        5.62      2.50 o
   8   9   1       62.97       54.00      4.03 o
   9   9   1        0.12       -2.74      2.86 o
  10   9   1       46.98       57.43      4.98 o
  11   9   1        2.29       -1.06      3.10 o
  12   9   1       10.09       15.67      3.84 o
  13   9   1       10.13        6.60      3.48 o
  14   9   1        5.56        9.96      3.82 o
  15   9   1        6.09        8.56      3.65 o
 -13  10   1        1.79        3.16      3.86 o
 -12  10   1        0.27        1.02      3.54 o
 -11  10   1       14.30       13.75      7.02 o
 -10  10   1       36.35       38.19      4.90 o
  -9  10   1        3.50        0.84      3.18 o
  -8  10   1        9.11        6.52      3.58 o
  -7  10   1        4.41        7.61      3.57 o
  -6  10   1       27.14       26.45      5.10 o
  -5  10   1       22.00       20.30      3.96 o
  -4  10   1        5.67        2.89      3.13 o
  -3  10   1        8.04        4.26      3.77 o
  -2  10   1        0.24       -2.12      2.86 o
  -1  10   1        0.60        2.37      5.44 o
   0  10   1        1.81       -3.13      3.13 o
   1  10   1       10.35        6.76      3.38 o
   2  10   1       45.20       40.81      7.40 o
   3  10   1       29.06       36.77      4.40 o
   4  10   1       38.36       43.55      5.44 o
   5  10   1       53.09       66.71      4.54 o
   6  10   1        4.49        8.27      2.92 o
   7  10   1       13.14       14.17      3.24 o
   8  10   1        2.54        2.63      3.40 o
   9  10   1       31.27       31.40      4.67 o
  10  10   1        1.98        1.27      4.43 o
  11  10   1        6.11        6.11      5.15 o
  12  10   1        0.78        1.80      3.67 o
  13  10   1        0.56        1.79      7.68 o
  -9  11   1       18.38       26.62      9.72 o
  -8  11   1        5.05       12.00      8.90 o
  -7  11   1        7.03       10.81      5.67 o
  -6  11   1       16.20       20.53      3.88 o
  -5  11   1       13.53        9.64      4.03 o
  -4  11   1        1.17       -4.03      4.03 o
  -3  11   1        7.99        6.27      4.33 o
  -2  11   1        2.46       -1.07      5.35 o
  -1  11   1        0.00       -1.46      6.87 o
   0  11   1        4.55        2.51      3.79 o
   1  11   1        6.01        2.02      3.96 o
   2  11   1       39.45       44.73      6.11 o
   3  11   1        8.54       10.64      3.89 o
   4  11   1       67.38       71.41     10.19 o
   5  11   1        1.50        4.93      3.78 o
   6  11   1        0.02       -0.79      4.32 o
   7  11   1        1.84       -0.62      4.24 o
   8  11   1        0.01       -1.25      4.48 o
   9  11   1        1.21       -1.83      7.14 o
 -24   0   2        1.45       -3.27      3.27 o
 -23   0   2       30.79       25.89      5.44 o
 -22   0   2        0.10       -0.59      8.52 o
 -21   0   2        0.11        2.86      3.00 o
 -20   0   2       73.57       78.34      5.24 o
 -19   0   2      123.55      145.29      7.00 o
 -18   0   2       47.63       42.76      3.90 o
 -17   0   2      191.07      174.25      6.78 o
 -16   0   2       25.34       42.16      5.06 o
 -15   0   2     1035.37     1004.88     20.84 o
 -14   0   2      535.03      527.40     11.44 o
 -13   0   2      375.67      353.72      7.29 o
 -12   0   2      176.09      179.58      9.84 o
 -11   0   2     2162.68     2348.95     37.62 o
 -10   0   2      719.12      801.70     13.63 o
  -9   0   2        3.60        0.57      1.15 o
  -8   0   2      257.28      290.59      4.04 o
  -7   0   2      496.77      497.62      6.31 o
  -6   0   2       16.16        7.11      1.04 o
  -5   0   2     2995.42     3207.77     51.26 o
  -4   0   2     1831.75     1900.44     21.74 o
  -3   0   2     4304.81     4525.67     50.26 o
  -2   0   2    15301.56    15839.45    176.28 o
  -1   0   2      618.01      613.40      6.85 o
   0   0   2    10232.81     9589.43    344.08 o
   1   0   2    10298.52     9893.78    235.59 o
   2   0   2    21391.32    21153.51    251.40 o
   3   0   2      150.61      127.10      2.22 o
   6   0   2      150.23      126.47      3.84 o
   7   0   2      256.61      291.67      5.77 o
   8   0   2      265.80      256.84      5.26 o
   9   0   2      125.97      126.20      2.66 o
  10   0   2       96.73       88.19      2.28 o
  11   0   2      207.87      209.35      4.18 o
  12   0   2     1464.46     1430.42     21.56 o
  13   0   2      535.10      561.72      9.56 o
  14   0   2       16.43       17.82      1.81 o
  15   0   2     2512.26     2484.49     45.26 o
  17   0   2       41.75       38.09      3.18 o
  18   0   2       34.37       40.36      3.30 o
  19   0   2       14.17       14.02      2.71 o
  20   0   2       47.91       52.99      3.92 o
  21   0   2        1.02        3.61      2.62 o
  22   0   2        7.22        5.60      2.72 o
  23   0   2       44.02       42.12      5.88 o
 -24   1   2        6.45        7.77      5.11 o
 -23   1   2        0.18        2.96      2.32 o
 -22   1   2       37.11       40.86      3.26 o
 -21   1   2        8.21        9.66      2.37 o
 -20   1   2        2.44        5.83      2.15 o
 -19   1   2        0.30        2.82      2.00 o
 -18   1   2        0.02        1.12      1.87 o
 -17   1   2       12.56       14.36      2.06 o
 -16   1   2      175.41      167.12      4.54 o
 -15   1   2      237.41      223.33      5.81 o
 -14   1   2        0.06       -1.08      1.08 o
 -13   1   2       59.58       56.76      2.04 o
 -12   1   2      523.80      521.65      6.76 o
 -11   1   2      216.23      187.04      3.53 o
 -10   1   2       87.37       88.29      1.97 o
  -9   1   2       33.47       30.69      1.45 o
  -8   1   2        0.72        3.55      1.16 o
  -7   1   2       43.35       40.27      1.16 o
  -6   1   2      675.50      721.44      6.23 o
  -5   1   2     6285.00     6374.50     54.73 o
  -4   1   2     3447.55     3258.90     27.15 o
  -3   1   2     1370.76     1485.02     12.04 o
  -2   1   2     9509.76     9475.73     73.75 o
  -1   1   2    10362.30    10938.05     77.76 o
   0   1   2       34.37       55.85      0.72 o
   1   1   2     6446.57     6445.44     48.02 o
   2   1   2     3134.17     3148.63     25.02 o
   3   1   2      229.18      215.43      2.96 o
   4   1   2      395.46      431.33      6.09 o
   5   1   2     3079.20     3158.92     39.56 o
   6   1   2      279.07      282.67      4.17 o
   7   1   2     3189.85     3442.19     49.66 o
   8   1   2     1343.32     1440.58     21.68 o
   9   1   2      233.91      231.58      5.02 o
  10   1   2      186.41      207.75      3.70 o
  11   1   2       28.94       31.61      1.51 o
  12   1   2       58.48       58.33      1.49 o
  13   1   2      443.51      453.05      5.66 o
  14   1   2      232.34      236.01      3.66 o
  15   1   2        3.61        4.78      1.16 o
  16   1   2      245.14      257.81      5.33 o
  17   1   2        0.29       -1.44      1.67 o
  18   1   2        4.78        4.49      1.87 o
  19   1   2       22.95       30.75      2.24 o
  20   1   2       30.28       31.64      2.37 o
  21   1   2        6.59        9.07      2.36 o
  22   1   2       11.71       14.62      2.64 o
  23   1   2        0.04        1.22      2.34 o
 -23   2   2       14.80       23.84      3.37 o
 -22   2   2        3.71        6.28      2.44 o
 -21   2   2       18.96       21.03      3.03 o
 -20   2   2        1.22       -1.50      1.95 o
 -19   2   2        9.68        9.31      2.11 o
 -18   2   2        1.62        1.03      1.67 o
 -17   2   2        9.79       12.84      2.16 o
 -16   2   2        3.57        5.37      1.89 o
 -15   2   2       95.15       97.88      3.55 o
 -14   2   2       78.81       76.47      2.99 o
 -13   2   2       50.70       49.91      1.82 o
 -12   2   2       66.57       71.90      1.82 o
 -11   2   2      111.18      113.36      2.84 o
 -10   2   2      620.17      640.54      7.44 o
  -9   2   2      361.61      352.38      4.28 o
  -8   2   2        1.08        5.39      0.70 o
  -7   2   2     3213.52     3466.48     30.94 o
  -6   2   2       81.16       98.13      1.48 o
  -5   2   2     6241.83     6659.14     54.89 o
  -4   2   2      682.32      765.50      7.08 o
  -3   2   2      599.68      586.78      5.05 o
  -2   2   2        8.17       14.84      0.56 o
  -1   2   2     2716.85     2823.80     22.49 o
   0   2   2       30.75       38.70      0.85 o
   1   2   2       10.54        7.72      0.47 o
   2   2   2     2218.53     2273.22     18.15 o
   3   2   2       51.55       55.08      1.94 o
   4   2   2       24.07       23.15      0.70 o
   5   2   2      315.59      325.33      3.74 o
   6   2   2     3417.61     3783.53     36.81 o
   7   2   2      528.79      591.85     10.24 o
   8   2   2      158.47      174.78      5.89 o
   9   2   2      495.81      582.27      8.69 o
  10   2   2       78.62       94.35      3.89 o
  11   2   2       35.08       33.04      2.31 o
  12   2   2       14.92       12.21      1.95 o
  13   2   2      109.32      107.70      5.12 o
  14   2   2       18.64       12.54      1.20 o
  15   2   2       29.35       27.75      1.36 o
  16   2   2       15.77       19.67      1.62 o
  17   2   2       16.46       17.02      2.43 o
  18   2   2       26.93       32.70      2.05 o
  19   2   2       44.39       50.81      2.61 o
  20   2   2        4.97        5.92      2.19 o
  21   2   2       13.15       16.39      2.56 o
  22   2   2        1.45        2.49      3.33 o
  23   2   2        0.65       -0.60      3.23 o
 -23   3   2        4.07        9.70      3.25 o
 -22   3   2        1.60        0.33      2.35 o
 -21   3   2        0.09       -2.02      2.02 o
 -20   3   2        0.09        1.47      3.45 o
 -19   3   2       15.36       15.57      2.29 o
 -18   3   2        5.41        2.75      2.16 o
 -17   3   2        6.64        5.61      1.85 o
 -16   3   2        9.63        8.92      1.85 o
 -15   3   2       29.37       25.49      2.25 o
 -14   3   2       12.75       10.33      1.80 o
 -13   3   2       27.69       29.88      1.91 o
 -12   3   2       99.26      100.72      2.63 o
 -11   3   2      216.56      242.85      3.82 o
 -10   3   2      118.52      125.30      2.58 o
  -9   3   2       55.03       45.16      1.61 o
  -8   3   2        3.74        1.16      0.70 o
  -7   3   2     1343.85     1253.78     12.07 o
  -6   3   2      640.81      630.18      6.24 o
  -5   3   2     4045.74     4303.01     36.03 o
  -4   3   2     3784.16     4068.66     32.33 o
  -3   3   2     2849.43     3160.39     25.34 o
  -2   3   2      267.50      272.91      2.92 o
  -1   3   2     5401.89     5861.61     43.90 o
   0   3   2     3079.24     3163.25     24.13 o
   1   3   2     1505.85     1555.65     12.33 o
   2   3   2        1.66        4.05      0.57 o
   3   3   2       57.67       58.57      1.94 o
   4   3   2       38.25       48.66      1.28 o
   5   3   2      962.84      974.34      8.81 o
   6   3   2       99.19      130.83      2.03 o
   7   3   2        0.00        1.17      0.57 o
   8   3   2       18.64       37.28      1.04 o
   9   3   2      168.58      182.37      2.88 o
  10   3   2       19.88       21.54      1.09 o
  11   3   2        0.58        3.39      0.74 o
  12   3   2       20.06       27.62      1.14 o
  13   3   2      329.34      312.33      4.74 o
  14   3   2       12.18       10.63      1.80 o
  15   3   2       28.57       30.51      2.64 o
  16   3   2       57.90       54.43      2.60 o
  17   3   2        0.17        2.22      1.28 o
  18   3   2        6.87        6.47      2.44 o
  19   3   2        0.31       -0.46      1.81 o
  20   3   2        1.41        3.17      2.54 o
  21   3   2       11.31       15.10      8.16 o
  22   3   2        1.66        1.46      3.85 o
 -22   4   2       11.20        6.95      3.11 o
 -21   4   2        6.01        7.01      2.65 o
 -20   4   2        2.97        4.77      2.23 o
 -19   4   2        5.15        4.71      3.53 o
 -18   4   2       13.51       16.22      2.35 o
 -17   4   2       22.07       21.50      2.44 o
 -16   4   2       15.64       15.30      2.20 o
 -15   4   2        2.26        5.17      2.04 o
 -14   4   2        4.34        5.07      1.81 o
 -13   4   2      197.17      182.10      4.87 o
 -12   4   2       15.19       21.73      1.61 o
 -11   4   2       22.63       22.40      1.55 o
 -10   4   2       18.28       26.47      1.61 o
  -9   4   2       44.78       42.15      1.57 o
  -8   4   2      487.61      511.61      7.02 o
  -7   4   2      968.83      925.14      9.57 o
  -6   4   2        2.84        3.10      0.74 o
  -5   4   2       77.02       95.68      1.98 o
  -4   4   2      333.32      421.87      5.03 o
  -3   4   2      302.88      328.00      4.82 o
  -2   4   2      116.44      132.08      2.37 o
  -1   4   2      434.26      321.45      3.91 o
   0   4   2     1236.49     1324.45     12.11 o
   1   4   2      945.22     1057.05     10.51 o
   2   4   2      194.08      223.08      3.36 o
   3   4   2      213.85      207.22      3.50 o
   4   4   2      300.79      309.64      4.12 o
   5   4   2      475.71      513.36      6.68 o
   6   4   2      189.85      180.78      2.98 o
   7   4   2        1.53        3.40      0.82 o
   8   4   2       55.98       58.01      1.60 o
   9   4   2       60.23       62.71      1.80 o
  10   4   2        9.82        9.42      1.07 o
  11   4   2        0.80       -0.92      1.03 o
  12   4   2       35.49       21.64      1.50 o
  13   4   2        0.06        1.00      1.25 o
  14   4   2        2.87        4.55      1.42 o
  15   4   2      114.84       99.67      3.21 o
  16   4   2        6.27        6.57      1.47 o
  17   4   2        0.87       -0.10      1.39 o
  18   4   2        5.82        2.65      2.65 o
  19   4   2        9.54       12.10      2.49 o
  20   4   2        2.80        6.05      6.69 o
  21   4   2        7.43        4.09      4.01 o
  22   4   2        0.29       -0.95      4.11 o
 -21   5   2        0.97       -1.18      2.29 o
 -20   5   2        2.35        4.70      2.41 o
 -19   5   2        0.68        2.48      2.19 o
 -18   5   2        6.37        4.90      2.11 o
 -17   5   2        3.69        6.48      2.12 o
 -16   5   2        0.46        3.46      1.97 o
 -15   5   2        2.65        0.24      1.84 o
 -14   5   2      328.43      301.50     10.08 o
 -13   5   2       21.44       25.00      2.49 o
 -12   5   2       96.38       77.92      3.50 o
 -11   5   2       32.52       31.10      2.97 o
 -10   5   2       32.56       29.02      1.86 o
  -9   5   2        0.02       -0.41      1.11 o
  -8   5   2        8.70       10.72      1.04 o
  -7   5   2     2301.02     2285.45     23.41 o
  -6   5   2       44.36       54.45      1.90 o
  -5   5   2      370.51      341.92      4.64 o
  -4   5   2       45.99       52.86      1.74 o
  -3   5   2      432.16      446.38      5.59 o
  -2   5   2     1423.06     1434.14     15.14 o
  -1   5   2      390.04      397.54      5.47 o
   0   5   2       99.07      104.82      2.48 o
   1   5   2       24.14       25.85      1.42 o
   2   5   2      547.22      549.10      6.83 o
   3   5   2      557.57      599.93      7.28 o
   4   5   2      444.46      419.01      6.09 o
   5   5   2        4.37        3.36      0.95 o
   6   5   2        2.78        3.12      1.00 o
   7   5   2       15.56       10.20      1.32 o
   8   5   2      357.87      347.93      5.48 o
   9   5   2        0.48        5.61      2.15 o
  10   5   2      155.61      174.58      3.40 o
  11   5   2      155.88      148.32      3.81 o
  12   5   2      112.79       90.45      3.77 o
  13   5   2       13.41       17.29      1.93 o
  14   5   2        7.87        3.98      2.29 o
  15   5   2        3.96        2.20      1.54 o
  16   5   2       13.87       14.65      1.99 o
  17   5   2        4.87        4.54      1.67 o
  18   5   2        8.69       11.19      3.94 o
  19   5   2        4.30        5.72      3.62 o
  20   5   2       33.54       34.16      5.42 o
  21   5   2        9.30       11.06      4.81 o
 -20   6   2        0.00       -1.12      2.86 o
 -19   6   2       61.80       75.61      4.24 o
 -18   6   2        0.26        1.01      2.24 o
 -17   6   2        0.28       -2.02      2.02 o
 -16   6   2       18.44       22.93      2.81 o
 -15   6   2        4.01        7.81      2.29 o
 -14   6   2      185.12      178.48      5.85 o
 -13   6   2       93.51       91.06      4.13 o
 -12   6   2      134.89      136.91      4.78 o
 -11   6   2        6.84        6.67      1.96 o
 -10   6   2      413.25      399.62      7.46 o
  -9   6   2       28.00       22.81      2.30 o
  -8   6   2       94.45       80.04      3.04 o
  -7   6   2       49.72       48.36      1.84 o
  -6   6   2      137.93      131.12      3.36 o
  -5   6   2        0.00        1.27      1.09 o
  -4   6   2       45.16       43.04      1.94 o
  -3   6   2      297.68      286.26      4.73 o
  -2   6   2      485.66      474.96      6.57 o
  -1   6   2      388.29      349.52      5.34 o
   0   6   2       12.57       11.90      1.45 o
   1   6   2       33.64       35.61      1.89 o
   2   6   2      391.87      402.86      6.23 o
   3   6   2        0.50        1.42      1.07 o
   4   6   2       18.39       17.30      1.61 o
   5   6   2      145.86      127.26      2.90 o
   6   6   2       16.40       12.47      1.19 o
   7   6   2      789.84      762.60     12.75 o
   8   6   2      124.75      110.75      5.29 o
   9   6   2      982.51      964.69     15.44 o
  10   6   2      469.86      445.49      7.89 o
  11   6   2       71.76       63.35      4.02 o
  12   6   2        0.64        2.43      2.11 o
  13   6   2       37.38       26.56      2.99 o
  14   6   2        0.43       -2.06      2.06 o
  15   6   2       12.82       15.98      2.84 o
  16   6   2        1.76        3.75      2.26 o
  17   6   2        1.59        0.72      2.33 o
  18   6   2        0.58        1.17      2.51 o
  19   6   2        0.86       -0.33      2.51 o
  20   6   2        0.03       -3.93      3.93 o
 -19   7   2        3.14        2.27      2.98 o
 -18   7   2       52.96       49.39      4.00 o
 -17   7   2       10.01        5.60      2.49 o
 -16   7   2       25.58       28.69      3.27 o
 -15   7   2        0.04        2.17      2.32 o
 -14   7   2       69.38       67.07      3.97 o
 -13   7   2       86.53       84.14      4.29 o
 -12   7   2        4.67        7.36      2.41 o
 -11   7   2        9.53        5.76      2.06 o
 -10   7   2       41.39       44.10      3.42 o
  -9   7   2      114.54      105.65      4.02 o
  -8   7   2        1.61       -1.72      1.72 o
  -7   7   2        0.31       -0.57      1.63 o
  -6   7   2       22.13       21.35      2.07 o
  -5   7   2        2.02       -0.84      1.28 o
  -4   7   2       23.71       21.13      1.79 o
  -3   7   2      220.71      193.14      4.05 o
  -2   7   2       87.53       78.21      2.96 o
  -1   7   2     1188.23     1141.52     14.29 o
   0   7   2       48.45       37.34      2.26 o
   1   7   2        4.72        6.34      1.78 o
   2   7   2      230.54      214.51      4.63 o
   3   7   2     1440.24     1363.19     16.47 o
   4   7   2      217.78      218.07      5.27 o
   5   7   2      174.98      187.68      5.80 o
   6   7   2        2.56       -1.39      2.18 o
   7   7   2       15.80        9.54      2.38 o
   8   7   2      115.50       99.18      4.47 o
   9   7   2       77.46       74.97      3.86 o
  10   7   2        6.80        4.53      3.61 o
  11   7   2        2.55        3.98      2.47 o
  12   7   2        5.37        4.80      2.67 o
  13   7   2        0.99        0.32      2.45 o
  14   7   2       12.23        9.57      2.88 o
  15   7   2       21.84       25.75      3.63 o
  16   7   2       20.10       14.60      3.81 o
  17   7   2        9.20        6.29      3.15 o
  18   7   2       62.66       66.59      5.13 o
  19   7   2        0.04        7.32      4.20 o
 -17   8   2        0.01        2.39      2.78 o
 -16   8   2       17.38       21.17      3.62 o
 -15   8   2        6.27        6.20      2.81 o
 -14   8   2        2.49        3.38      2.53 o
 -13   8   2        2.43       -2.38      2.38 o
 -12   8   2       19.40       22.68      3.17 o
 -11   8   2       47.18       42.52      3.72 o
 -10   8   2       10.50        9.50      2.35 o
  -9   8   2        4.88        4.52      1.82 o
  -8   8   2        1.68        1.33      1.68 o
  -7   8   2        0.52        0.93      1.73 o
  -6   8   2        0.04        0.34      1.87 o
  -5   8   2       11.14        8.65      2.63 o
  -4   8   2       12.43        8.74      2.13 o
  -3   8   2      108.78       97.48      3.94 o
  -2   8   2       20.04       17.41      3.05 o
  -1   8   2       34.56       29.77      2.40 o
   0   8   2       78.91       63.89      3.23 o
   1   8   2      577.09      515.25      8.31 o
   2   8   2       55.43       42.80      2.98 o
   3   8   2      203.33      197.51      6.07 o
   4   8   2      231.35      207.73      6.31 o
   5   8   2       51.37       44.76      3.42 o
   6   8   2       51.11       40.91      3.32 o
   7   8   2       18.78       19.97      2.80 o
   8   8   2        3.87        3.06      2.87 o
   9   8   2       26.71       19.94      3.39 o
  10   8   2       39.04       36.67      4.01 o
  11   8   2        0.42       -0.58      2.58 o
  12   8   2       12.00       10.94      3.25 o
  13   8   2        9.20       10.30      3.37 o
  14   8   2       12.90       13.09      5.17 o
  15   8   2       25.52       30.42      4.11 o
  16   8   2        8.59        1.54      3.13 o
  17   8   2       26.55       27.98      4.33 o
 -15   9   2        4.90        8.71      5.02 o
 -14   9   2       24.26       31.16      4.19 o
 -13   9   2        0.32       -2.83      2.83 o
 -12   9   2       29.16       27.80      3.68 o
 -11   9   2        3.71        2.23      2.76 o
 -10   9   2        0.65       -0.87      2.65 o
  -9   9   2        1.66        3.46      2.28 o
  -8   9   2       17.15       19.94      2.95 o
  -7   9   2       35.25       39.01      3.26 o
  -6   9   2        0.51        3.66      2.45 o
  -5   9   2        0.44       -1.04      2.19 o
  -4   9   2        0.55       -0.49      2.23 o
  -3   9   2       13.69       14.13      3.17 o
  -2   9   2       28.39       38.71      3.51 o
  -1   9   2       67.66       64.33      4.08 o
   0   9   2      178.15      176.55      6.10 o
   1   9   2        5.19        4.72      2.43 o
   2   9   2       89.32       80.75      5.62 o
   3   9   2       33.68       36.58      4.64 o
   4   9   2        7.49        9.18      2.72 o
   5   9   2       12.83       10.91      2.67 o
   6   9   2        0.30        1.18      2.34 o
   7   9   2        3.91        6.51      2.58 o
   8   9   2        1.72        1.36      2.95 o
   9   9   2       83.14       99.60      6.08 o
  10   9   2        0.13       -0.12      3.08 o
  11   9   2       52.73       50.85      4.79 o
  12   9   2       48.04       71.02      5.50 o
  13   9   2       11.34       13.31      4.99 o
  14   9   2       50.51       55.77      5.40 o
  15   9   2        9.33       10.52      3.95 o
 -13  10   2        3.18       -4.52      4.52 o
 -12  10   2        0.18       -1.79      4.14 o
 -11  10   2        0.08       -0.75      3.38 o
 -10  10   2        1.64       -2.36      3.40 o
  -9  10   2        0.01       -0.15      3.09 o
  -8  10   2        0.00       -2.20      2.20 o
  -7  10   2       27.22       39.60      4.04 o
  -6  10   2        3.48       11.18      3.21 o
  -5  10   2        7.60        8.74      3.54 o
  -4  10   2        5.47        4.11      3.29 o
  -3  10   2        9.87       10.90      3.47 o
  -2  10   2        8.30       15.06      3.68 o
  -1  10   2       13.39        8.52      4.11 o
   0  10   2        0.24       -3.18      3.18 o
   1  10   2        1.43        3.63      3.18 o
   2  10   2       38.89       39.25      4.43 o
   3  10   2       12.25        5.14      3.29 o
   4  10   2       19.19       21.46      3.96 o
   5  10   2        0.16       -0.98      2.66 o
   6  10   2       41.69       50.70      4.24 o
   7  10   2        0.21        4.39      3.37 o
   8  10   2        0.98       -1.74      3.27 o
   9  10   2        1.85       -0.34      3.36 o
  10  10   2        7.85        6.25      3.86 o
  11  10   2        9.41       13.59      4.19 o
  12  10   2       22.65       26.98      4.57 o
  -9  11   2        0.71        5.02      7.18 o
  -8  11   2        4.69        1.41      4.52 o
  -7  11   2        3.43        0.89      4.32 o
  -6  11   2        2.37       -1.72      3.12 o
  -5  11   2        2.31        0.06      3.01 o
  -4  11   2        0.10       -3.42      3.42 o
  -3  11   2        0.32       -0.01      6.30 o
  -2  11   2       11.23       17.77      5.10 o
  -1  11   2        0.04       -0.60      5.38 o
   0  11   2       53.55       57.59      6.40 o
   1  11   2        8.71        7.14      4.25 o
   2  11   2       15.04       26.56      5.23 o
   3  11   2        0.38        0.83      3.45 o
   4  11   2       21.79       23.63      4.66 o
   5  11   2        7.68        1.98      3.68 o
   6  11   2        6.99       12.94      4.78 o
   7  11   2        4.00        2.72      4.99 o
   8  11   2        1.29       -3.46      4.29 o
 -24   1   3        8.66       11.25      3.95 o
 -23   1   3        9.39        9.69      2.65 o
 -22   1   3        4.06        2.46      2.35 o
 -21   1   3       18.97       20.14      2.73 o
 -20   1   3       78.09       80.16      3.92 o
 -19   1   3       71.93       76.68      3.75 o
 -18   1   3      484.79      468.16     11.89 o
 -17   1   3       21.77       25.37      2.52 o
 -16   1   3      108.60      101.50      3.81 o
 -15   1   3       45.24       42.77      2.61 o
 -14   1   3        7.34       10.00      1.49 o
 -13   1   3       12.53       12.58      0.97 o
 -12   1   3      164.63      187.28      3.09 o
 -11   1   3      131.20      121.59      2.38 o
 -10   1   3       64.65       70.78      2.67 o
  -9   1   3     1174.37     1210.35     12.35 o
  -8   1   3        0.19        0.84      0.50 o
  -7   1   3       54.58       42.95      1.25 o
  -6   1   3      483.24      505.26      5.28 o
  -5   1   3      759.08      710.17      6.25 o
  -4   1   3      214.76      200.42      2.25 o
  -3   1   3    17146.36    17303.39    134.59 o
  -2   1   3     5197.43     5414.10     42.41 o
  -1   1   3      918.18      906.38      7.63 o
   0   1   3     3835.69     3879.00     27.83 o
   1   1   3     5566.54     5737.94     44.82 o
   2   1   3       21.61       20.53      0.54 o
   3   1   3        4.26        5.61      0.34 o
   4   1   3      511.49      530.01      6.52 o
   5   1   3     2050.90     2161.42     24.41 o
   6   1   3       54.64       43.05      2.39 o
   7   1   3      456.06      482.85      9.73 o
   8   1   3      178.83      171.72      7.27 o
   9   1   3       20.02        8.91      1.24 o
  10   1   3      878.48      924.10     14.72 o
  11   1   3        0.62       -0.70      0.90 o
  12   1   3      132.59      140.31      3.17 o
  13   1   3        3.52       -0.62      0.83 o
  14   1   3      140.15      125.73      2.65 o
  15   1   3       20.78       19.03      1.31 o
  16   1   3        4.18        6.09      1.41 o
  17   1   3      392.59      430.69      7.29 o
  18   1   3       68.91       67.86      2.78 o
  19   1   3        3.03        1.51      1.85 o
  20   1   3        1.27        0.13      1.89 o
  21   1   3       36.83       43.52      3.11 o
  22   1   3        5.91        7.46      3.32 o
  23   1   3        0.86        0.24      3.14 o
 -23   2   3       11.52       10.27      2.77 o
 -22   2   3        1.20        0.56      2.34 o
 -21   2   3       42.80       50.99      3.49 o
 -20   2   3       55.08       56.73      4.33 o
 -19   2   3       25.51       18.07      2.53 o
 -18   2   3        1.99        0.25      1.86 o
 -17   2   3      212.44      195.02      5.30 o
 -16   2   3       13.52       14.84      3.43 o
 -15   2   3      408.17      387.05      7.49 o
 -14   2   3        3.07        2.95      1.57 o
 -13   2   3      159.09      141.33      2.70 o
 -12   2   3        4.87        5.42      0.91 o
 -11   2   3        1.12        4.46      0.87 o
 -10   2   3       97.52      119.00      2.45 o
  -9   2   3      280.96      270.19      3.87 o
  -8   2   3     1100.74     1182.50     11.39 o
  -7   2   3     2001.09     2125.87     19.75 o
  -6   2   3      191.54      227.72      3.08 o
  -5   2   3       10.23        7.29      0.69 o
  -4   2   3       49.99       42.59      1.00 o
  -3   2   3      453.63      465.59      4.46 o
  -2   2   3     1340.49     1515.65     12.54 o
  -1   2   3       37.96       40.01      0.90 o
   0   2   3       10.12       10.46      0.53 o
   1   2   3     4291.14     4306.43     32.28 o
   2   2   3     1112.08     1256.43     10.38 o
   3   2   3     1361.93     1398.06     12.88 o
   4   2   3       99.52      122.35      1.84 o
   5   2   3     1397.80     1489.02     15.79 o
   6   2   3      568.36      549.31      9.11 o
   7   2   3     1052.87      773.64     14.89 o
   8   2   3       67.66       54.98      1.98 o
   9   2   3      504.91      551.29      8.30 o
  10   2   3      164.16      156.99      5.53 o
  11   2   3      488.63      449.99     11.23 o
  12   2   3      126.07      120.62      5.16 o
  13   2   3      187.79      161.01      6.18 o
  14   2   3       31.03       16.72      2.96 o
  15   2   3        7.63       10.56      2.72 o
  16   2   3      253.76      225.88      7.75 o
  17   2   3       61.96       64.95      3.03 o
  18   2   3        3.40        4.07      1.70 o
  19   2   3       10.78       12.86      2.06 o
  20   2   3        4.92        8.50      2.42 o
  21   2   3        0.01        3.29      3.07 o
  22   2   3        8.24        9.28      9.49 o
  23   2   3        0.04       -0.93      4.38 o
 -23   3   3       13.76       14.53      3.93 o
 -22   3   3       19.27       19.36      3.00 o
 -21   3   3        0.18        1.49      2.22 o
 -20   3   3        6.58        3.47      2.12 o
 -19   3   3       34.27       34.16      2.94 o
 -18   3   3        0.06       -1.79      1.79 o
 -17   3   3        1.90        2.31      1.80 o
 -16   3   3       27.31       29.85      2.53 o
 -15   3   3      207.39      197.87      5.27 o
 -14   3   3        0.00       -0.07      1.62 o
 -13   3   3       22.86       20.14      1.72 o
 -12   3   3       89.23       89.02      2.56 o
 -11   3   3       11.28       14.63      1.23 o
 -10   3   3      215.40      206.88      3.15 o
  -9   3   3      877.09      926.44     14.12 o
  -8   3   3      220.57      193.42      2.92 o
  -7   3   3     2592.42     2794.63     26.68 o
  -6   3   3      476.00      487.92      6.01 o
  -5   3   3      144.89      104.47      2.03 o
  -4   3   3        1.97        2.66      0.67 o
  -3   3   3      190.35      212.19      2.82 o
  -2   3   3       72.84       57.79      1.48 o
  -1   3   3      553.50      595.50      5.96 o
   0   3   3      775.09      898.68      8.40 o
   1   3   3     1573.34     1665.48     14.61 o
   2   3   3      294.25      307.40      3.67 o
   3   3   3       82.11       83.38      1.35 o
   4   3   3      461.60      526.97      5.90 o
   5   3   3      918.05     1034.81     10.72 o
   6   3   3     1063.65     1163.68     11.90 o
   7   3   3        1.90        5.58      0.67 o
   8   3   3      632.57      754.31      7.11 o
   9   3   3      252.29      247.15      3.78 o
  10   3   3       10.48        8.50      1.15 o
  11   3   3      117.60      112.57      2.67 o
  12   3   3      670.05      609.12     11.03 o
  13   3   3      198.88      190.10      7.29 o
  14   3   3      289.09      260.36     10.23 o
  15   3   3        0.51        1.34      3.96 o
  16   3   3       18.86       19.18      3.40 o
  17   3   3       45.02       56.42      4.70 o
  18   3   3       30.80       38.02      2.86 o
  19   3   3       14.87       18.70      2.20 o
  20   3   3       10.40       12.33      3.85 o
  21   3   3       51.60       69.09      5.88 o
  22   3   3        0.38        8.13      4.95 o
 -22   4   3        3.18       -2.71      2.71 o
 -21   4   3        1.03        2.90      2.94 o
 -20   4   3       14.82       13.69      2.60 o
 -19   4   3        5.29        6.07      2.26 o
 -18   4   3       24.49       25.94      2.79 o
 -17   4   3        0.12        1.03      1.94 o
 -16   4   3      171.61      162.60      5.09 o
 -15   4   3       12.42       11.33      2.91 o
 -14   4   3      266.38      261.14      8.41 o
 -13   4   3      219.45      202.52      5.32 o
 -12   4   3       30.62       24.36      1.90 o
 -11   4   3      262.86      280.44      4.93 o
 -10   4   3       21.84       18.36      1.29 o
  -9   4   3      301.24      326.82      5.30 o
  -8   4   3      355.25      366.98      4.65 o
  -7   4   3      614.53      652.14      7.19 o
  -6   4   3      438.43      457.81      5.93 o
  -5   4   3      283.02      283.84      3.67 o
  -4   4   3       61.09       46.15      1.40 o
  -3   4   3        6.64        7.57      0.85 o
  -2   4   3      600.55      654.17      7.13 o
  -1   4   3      344.51      454.77      6.98 o
   0   4   3     1075.62     1168.95     11.55 o
   1   4   3     1759.21     1874.60     17.59 o
   2   4   3      454.02      583.09      6.41 o
   3   4   3       56.87       49.11      1.73 o
   4   4   3      395.97      446.58      5.91 o
   5   4   3      686.67      780.61      8.59 o
   6   4   3      477.82      489.67      6.47 o
   7   4   3      269.81      259.95      5.04 o
   8   4   3      241.98      209.36      3.55 o
   9   4   3       68.24       65.48      1.74 o
  10   4   3       54.64       50.36      1.55 o
  11   4   3      454.91      411.24      6.18 o
  12   4   3       56.73       54.33      2.42 o
  13   4   3      436.10      409.20      6.18 o
  14   4   3       10.02       14.05      1.60 o
  15   4   3        9.41       12.49      1.51 o
  16   4   3       28.11       27.96      2.39 o
  17   4   3        5.90        7.41      1.91 o
  18   4   3       11.11       12.62      2.21 o
  19   4   3       30.24       30.65      4.80 o
  20   4   3       10.75        2.82      3.97 o
  21   4   3        9.31        7.46      4.23 o
 -21   5   3       27.68       31.40      3.35 o
 -20   5   3        6.43        9.18      2.61 o
 -19   5   3        0.66        0.57      2.22 o
 -18   5   3       39.37       34.83      3.17 o
 -17   5   3        2.09        5.11      2.15 o
 -16   5   3       20.67       25.27      2.76 o
 -15   5   3        7.46       12.47      2.32 o
 -14   5   3       21.39       25.30      2.65 o
 -13   5   3       84.07       78.91      3.68 o
 -12   5   3       72.58       56.88      2.84 o
 -11   5   3      241.37      210.51      4.96 o
 -10   5   3       23.86       21.03      1.95 o
  -9   5   3        0.02        0.54      0.79 o
  -8   5   3      163.35      142.77      2.83 o
  -7   5   3      138.72      144.65      3.34 o
  -6   5   3       10.65       19.35      1.24 o
  -5   5   3      268.05      218.20      3.37 o
  -4   5   3      303.13      301.02      4.34 o
  -3   5   3       21.87       29.52      1.58 o
  -2   5   3     2269.88     2270.07     22.89 o
  -1   5   3      100.58      113.14      2.65 o
   0   5   3       91.96       87.20      2.21 o
   1   5   3      375.71      410.17      5.24 o
   2   5   3        0.02        0.13      0.85 o
   3   5   3      417.47      443.18      6.38 o
   4   5   3       36.15       41.43      1.58 o
   5   5   3       64.77       62.59      1.96 o
   6   5   3      195.31      196.16      3.64 o
   7   5   3        6.70        6.41      1.29 o
   8   5   3      273.28      244.98      4.92 o
   9   5   3      184.36      150.29      3.75 o
  10   5   3      396.12      371.56      5.84 o
  11   5   3      349.57      334.67      9.31 o
  12   5   3       80.12       70.95      3.66 o
  13   5   3       38.77       38.84      2.88 o
  14   5   3        0.23       -1.64      1.64 o
  15   5   3        1.39        2.68      1.89 o
  16   5   3        3.70        6.30      2.07 o
  17   5   3        0.00       -1.82      1.82 o
  18   5   3        1.89       -0.27      2.04 o
  19   5   3        5.96        7.26      4.18 o
  20   5   3       11.85       15.65      4.86 o
  21   5   3       49.50       48.51      8.68 o
 -20   6   3       34.36       43.52      5.10 o
 -19   6   3        1.83        6.40      2.73 o
 -18   6   3        0.18       -0.30      2.31 o
 -17   6   3        1.92        6.48      2.41 o
 -16   6   3       14.13       10.26      2.53 o
 -15   6   3        4.64        6.21      2.32 o
 -14   6   3        0.23       -0.14      2.09 o
 -13   6   3        3.86        2.37      2.06 o
 -12   6   3       39.60       31.59      3.05 o
 -11   6   3       67.04       54.25      2.97 o
 -10   6   3      288.44      283.24      6.19 o
  -9   6   3      554.23      519.68      8.92 o
  -8   6   3      162.85      184.53      4.84 o
  -7   6   3      250.36      216.83      4.32 o
  -6   6   3     1156.58     1136.70     12.10 o
  -5   6   3      254.05      247.98      4.14 o
  -4   6   3      144.46      135.79      3.25 o
  -3   6   3      389.54      408.72      6.03 o
  -2   6   3       56.09       55.62      2.16 o
  -1   6   3      131.05      116.35      2.97 o
   0   6   3        5.93        2.95      1.12 o
   1   6   3       16.81       11.38      1.42 o
   2   6   3       54.94       59.90      2.31 o
   3   6   3       92.10       85.93      2.51 o
   4   6   3      490.27      477.82      6.45 o
   5   6   3       35.71       34.22      1.66 o
   6   6   3      747.95      693.88     10.47 o
   7   6   3       33.99       26.59      2.58 o
   8   6   3      581.56      509.56      9.68 o
   9   6   3      368.04      330.09      7.42 o
  10   6   3        2.83        1.16      1.67 o
  11   6   3       13.95       11.72      3.11 o
  12   6   3       36.63       31.67      4.12 o
  13   6   3       23.27       23.31      2.94 o
  14   6   3        1.80        1.75      2.14 o
  15   6   3        3.05        1.86      2.27 o
  16   6   3        0.80        5.43      2.50 o
  17   6   3        8.78        9.14      4.49 o
  18   6   3        4.00        4.53      2.65 o
  19   6   3       11.48        9.90      4.28 o
  20   6   3       10.24        4.27      6.96 o
 -19   7   3        5.14        3.69      2.91 o
 -18   7   3        0.91       -3.01      3.59 o
 -17   7   3        3.72        6.02      2.63 o
 -16   7   3        0.29        0.00      2.32 o
 -15   7   3        0.86        0.61      3.10 o
 -14   7   3       11.97       13.93      2.80 o
 -13   7   3        2.29        3.02      2.40 o
 -12   7   3       39.18       38.40      3.43 o
 -11   7   3        4.29        1.94      1.89 o
 -10   7   3       63.13       55.70      3.44 o
  -9   7   3        0.08       -1.73      1.73 o
  -8   7   3      140.48      129.61      4.41 o
  -7   7   3      137.07      134.15      4.06 o
  -6   7   3       45.85       36.09      2.24 o
  -5   7   3        0.02       -1.28      1.28 o
  -4   7   3        0.12        0.14      1.34 o
  -3   7   3       13.59       13.10      1.69 o
  -2   7   3       73.02       77.88      2.77 o
  -1   7   3      314.54      303.37      5.28 o
   0   7   3      106.49      103.34      3.81 o
   1   7   3        1.10        0.38      1.39 o
   2   7   3      283.60      290.03      5.96 o
   3   7   3      562.57      495.56      7.69 o
   4   7   3      421.62      428.96      8.98 o
   5   7   3     1442.07     1421.36     21.46 o
   6   7   3        7.82        4.77      2.82 o
   7   7   3      157.43      156.41      5.32 o
   8   7   3       76.05       62.25      3.58 o
   9   7   3        8.36        3.80      2.09 o
  10   7   3        6.04        4.34      3.10 o
  11   7   3       26.51       31.72      3.49 o
  12   7   3       39.41       43.17      4.87 o
  13   7   3       11.24        8.26      2.78 o
  14   7   3       10.08        7.71      2.96 o
  15   7   3       26.30       27.32      5.81 o
  16   7   3        0.00       -0.75      2.82 o
  17   7   3        3.10       13.66      3.35 o
  18   7   3        9.24       11.16      3.43 o
 -17   8   3        0.68       -1.09      2.68 o
 -16   8   3        9.84       12.23      3.10 o
 -15   8   3        0.50        3.59      2.60 o
 -14   8   3        0.08        1.27      2.49 o
 -13   8   3        1.89        2.25      2.52 o
 -12   8   3        0.86        0.41      2.46 o
 -11   8   3       22.38       26.87      3.34 o
 -10   8   3       13.76       16.39      2.56 o
  -9   8   3       16.66       24.76      2.69 o
  -8   8   3        0.23        2.56      1.76 o
  -7   8   3        3.07        6.44      1.95 o
  -6   8   3       56.26       51.30      2.95 o
  -5   8   3       70.16       54.63      3.25 o
  -4   8   3      168.44      169.09      4.59 o
  -3   8   3        2.11        0.21      1.83 o
  -2   8   3       70.06       58.45      2.91 o
  -1   8   3        0.01       -1.65      1.65 o
   0   8   3      365.91      339.47      6.47 o
   1   8   3       79.80       71.51      3.49 o
   2   8   3       89.81       76.50      3.50 o
   3   8   3       14.36       18.48      2.77 o
   4   8   3       89.32       85.61      4.33 o
   5   8   3       63.50       62.48      3.83 o
   6   8   3        3.23        0.12      2.07 o
   7   8   3       54.24       65.93      3.96 o
   8   8   3       17.09       14.54      3.10 o
   9   8   3       80.50       80.82      7.03 o
  10   8   3       30.45       27.78      3.70 o
  11   8   3        2.27       -1.57      2.64 o
  12   8   3        0.08       -2.33      2.62 o
  13   8   3       13.94       10.99      3.25 o
  14   8   3       25.34       26.22      3.95 o
  15   8   3        2.23       -0.32      2.99 o
  16   8   3        4.00        7.86      4.24 o
  17   8   3       20.87       38.66      4.53 o
 -15   9   3        0.04       -1.61      2.82 o
 -14   9   3        1.37       -1.12      3.29 o
 -13   9   3        3.28       -0.78      2.86 o
 -12   9   3       13.29       12.15      3.23 o
 -11   9   3        0.19       -2.67      2.67 o
 -10   9   3        0.07       -0.90      2.55 o
  -9   9   3        0.15       -1.35      2.17 o
  -8   9   3        2.11        1.68      1.98 o
  -7   9   3       21.35       23.82      2.67 o
  -6   9   3        7.25        4.58      2.20 o
  -5   9   3       68.68       64.52      4.20 o
  -4   9   3       24.08       31.74      3.27 o
  -3   9   3        3.02        3.89      2.83 o
  -2   9   3       35.08       28.09      3.24 o
  -1   9   3        7.55        8.66      2.76 o
   0   9   3       21.98       19.62      2.98 o
   1   9   3       23.48       33.26      3.31 o
   2   9   3       80.85       70.24      6.21 o
   3   9   3       79.86       75.11      4.37 o
   4   9   3       42.34       41.06      4.16 o
   5   9   3        5.05        2.12      2.34 o
   6   9   3        4.44        3.11      2.42 o
   7   9   3        0.32       -1.91      2.86 o
   8   9   3       25.63       19.53      3.74 o
   9   9   3        0.01       -2.30      2.96 o
  10   9   3       10.52        6.37      3.32 o
  11   9   3        4.60        4.94      3.46 o
  12   9   3       12.77        8.25      3.59 o
  13   9   3        0.37       -1.92      3.01 o
  14   9   3        4.13        2.33      3.44 o
  15   9   3       16.97       14.70      5.72 o
 -13  10   3        0.08        5.38      7.09 o
 -12  10   3        0.02        4.23      3.76 o
 -11  10   3       16.91       23.03      4.47 o
 -10  10   3        8.57       13.88      4.90 o
  -9  10   3       27.80       28.09      4.59 o
  -8  10   3       10.38       10.18      3.23 o
  -7  10   3       14.61       14.71      3.26 o
  -6  10   3       27.92       35.22      3.88 o
  -5  10   3       16.28       20.08      3.50 o
  -4  10   3        0.16       -2.45      3.40 o
  -3  10   3       16.48       11.40      3.51 o
  -2  10   3        0.66        0.71      4.56 o
  -1  10   3        0.42        2.89      3.67 o
   0  10   3      106.19      127.66      6.74 o
   1  10   3        1.50       -2.18      2.95 o
   2  10   3       81.36       90.52     11.74 o
   3  10   3        9.30        6.36      3.39 o
   4  10   3       27.80       30.11      4.19 o
   5  10   3        6.87        6.80      2.98 o
   6  10   3        2.87        4.77      2.90 o
   7  10   3       47.62       42.29      4.85 o
   8  10   3       30.38       40.84      4.83 o
   9  10   3        3.29        7.57      5.11 o
  10  10   3        4.31        4.79      3.84 o
  11  10   3        3.45        3.64      3.72 o
  12  10   3       48.66       47.60      5.37 o
  -9  11   3        1.28       -1.26      7.10 o
  -8  11   3       17.05       20.30      5.54 o
  -7  11   3        2.08        0.46      2.99 o
  -6  11   3       12.29       12.42      3.68 o
  -5  11   3        2.34        9.01      3.95 o
  -4  11   3        2.42       -3.45      4.02 o
  -3  11   3        0.08       -3.55      3.55 o
  -2  11   3        1.02       -1.51      5.31 o
  -1  11   3        3.44       -3.56      3.56 o
   0  11   3        5.01        1.58      6.44 o
   1  11   3        1.18       -0.83      4.01 o
   2  11   3        0.34       -1.80      6.00 o
   3  11   3        3.85        8.37      3.96 o
   4  11   3       19.15       12.66      4.15 o
   5  11   3       38.84       42.91      6.30 o
   6  11   3        0.00        9.40     13.31 o
   7  11   3       16.95       25.43      5.72 o
   8  11   3        8.09       27.12      9.36 o
 -24   0   4        4.44       -0.73      3.74 o
 -23   0   4        0.26        2.76      3.59 o
 -22   0   4        0.50        5.14      4.83 o
 -21   0   4       56.40       59.55      6.08 o
 -20   0   4        0.09        2.20      3.35 o
 -19   0   4       13.57       14.32      3.64 o
 -18   0   4       36.80       32.97      4.11 o
 -17   0   4      401.93      389.98     11.39 o
 -16   0   4       83.60       69.92      5.04 o
 -15   0   4      115.90      107.91      5.50 o
 -14   0   4      200.96      187.63      6.72 o
 -13   0   4       77.50       77.03      3.43 o
 -12   0   4      120.99      136.92      3.98 o
 -11   0   4       20.44       22.22      1.49 o
 -10   0   4      195.96      208.62      4.22 o
  -9   0   4      172.64      169.22      4.36 o
  -8   0   4      238.24      189.91      5.86 o
  -7   0   4       78.32       67.76      2.85 o
  -6   0   4     1565.45     1609.64     22.26 o
  -5   0   4       39.64       49.14      2.89 o
  -4   0   4     6492.20     6556.10     72.56 o
  -3   0   4    35795.40    35052.39    386.62 o
  -2   0   4    14198.94    14462.97    158.47 o
  -1   0   4      838.71      899.03     10.80 o
   0   0   4    10156.48    10362.70    113.89 o
   1   0   4     4931.83     5267.39     59.65 o
   2   0   4     2530.94     2722.04     30.42 o
   3   0   4     1210.11     1293.61     14.84 o
   4   0   4     1052.17     1124.18     15.84 o
   5   0   4      581.12      623.56      9.68 o
   6   0   4       92.91      112.83      2.44 o
   7   0   4     2743.65     3008.17     43.35 o
   8   0   4     1628.55     1691.28     24.79 o
   9   0   4     1033.62     1171.14     17.50 o
  10   0   4       95.41       62.83      2.04 o
  11   0   4       17.29       17.13      1.41 o
  12   0   4      630.65      613.37      8.75 o
  13   0   4     1184.11     1157.11     17.90 o
  14   0   4      363.65      377.94      7.14 o
  15   0   4      154.45      148.61      5.01 o
  16   0   4       32.30       38.03      2.87 o
  17   0   4       43.80       46.24      3.15 o
  18   0   4        8.52        7.24      2.21 o
  19   0   4        0.09        2.22      2.15 o
  20   0   4       50.63       55.50      3.89 o
  21   0   4        5.26       12.81      2.89 o
  22   0   4        0.52       -2.98      2.98 o
  23   0   4        0.02        1.00      3.59 o
 -24   1   4        0.80        0.00      4.81 o
 -23   1   4        0.21        1.02      2.41 o
 -22   1   4        0.00        0.49      2.34 o
 -21   1   4       23.58       28.94      3.09 o
 -20   1   4       17.83       14.39      3.01 o
 -19   1   4       25.68       24.20      2.78 o
 -18   1   4        3.42        3.15      2.21 o
 -17   1   4       95.93      103.67      4.13 o
 -16   1   4      197.80      202.47      5.38 o
 -15   1   4       73.48       64.28      3.14 o
 -14   1   4       24.14       30.92      2.29 o
 -13   1   4      225.26      220.05      3.63 o
 -12   1   4      116.07      110.16      2.46 o
 -11   1   4      241.58      268.52      5.41 o
 -10   1   4       21.44       17.07      0.96 o
  -9   1   4      252.74      239.42      3.25 o
  -8   1   4      245.45      250.44      3.60 o
  -7   1   4     1253.11     1241.22     17.08 o
  -6   1   4      103.08       98.41      2.08 o
  -5   1   4       19.21       29.98      1.02 o
  -4   1   4       99.66      115.06      1.71 o
  -3   1   4     1425.33     1501.70     12.46 o
  -2   1   4     1021.66     1049.44      8.92 o
  -1   1   4      538.21      512.99      4.70 o
   0   1   4      618.25      618.26      5.46 o
   1   1   4       17.37       19.91      0.89 o
   2   1   4      271.41      276.99      3.84 o
   3   1   4      369.85      390.22      5.34 o
   4   1   4        6.94        6.11      0.44 o
   5   1   4      596.24      713.85      6.78 o
   6   1   4        4.69        7.14      0.55 o
   7   1   4        8.03       11.54      1.93 o
   8   1   4     1934.61     2096.49     26.68 o
   9   1   4       88.05       81.61      2.65 o
  10   1   4      355.02      315.31      5.07 o
  11   1   4       55.45       54.80      1.92 o
  12   1   4        0.77       -1.52      1.52 o
  13   1   4      446.62      410.24      6.77 o
  14   1   4      156.08      172.89      3.08 o
  15   1   4       35.98       33.20      1.75 o
  16   1   4        3.27        4.40      1.28 o
  17   1   4       16.99       19.53      1.70 o
  18   1   4        4.06        4.66      1.44 o
  19   1   4       21.68       21.28      2.32 o
  20   1   4        0.68       -0.91      1.84 o
  21   1   4        0.01        2.03      1.93 o
  22   1   4        0.03        0.21      2.74 o
  23   1   4        0.34        4.84      4.27 o
 -23   2   4        0.10       -2.40      2.40 o
 -22   2   4        0.89        1.55      2.45 o
 -21   2   4       15.53       11.80      2.65 o
 -20   2   4        0.01       -1.67      2.10 o
 -19   2   4        0.73       -0.51      2.64 o
 -18   2   4       41.94       39.65      3.01 o
 -17   2   4       11.34       10.12      2.16 o
 -16   2   4       27.80       28.00      3.64 o
 -15   2   4        5.89        5.16      1.82 o
 -14   2   4        7.86        7.38      1.80 o
 -13   2   4      285.29      270.49      6.01 o
 -12   2   4      184.77      216.48      4.05 o
 -11   2   4       65.36       64.22      1.99 o
 -10   2   4      278.70      270.21      3.63 o
  -9   2   4      357.73      369.12      4.52 o
  -8   2   4       92.02      100.15      2.02 o
  -7   2   4      180.36      139.42      2.61 o
  -6   2   4      278.27      299.13      3.78 o
  -5   2   4       14.89       11.99      0.87 o
  -4   2   4       17.82        9.53      0.67 o
  -3   2   4     5734.25     6119.55     45.85 o
  -2   2   4       72.62       88.08      1.51 o
  -1   2   4       89.65      105.07      2.44 o
   0   2   4     1076.85     1184.24      9.54 o
   1   2   4     1577.50     1635.66     12.81 o
   2   2   4       38.30       32.42      0.79 o
   3   2   4     1261.71     1390.37     12.90 o
   4   2   4     2235.20     2336.10     22.44 o
   5   2   4        0.05        1.30      1.08 o
   6   2   4        7.57        7.78      0.60 o
   7   2   4      107.33      119.21      2.60 o
   8   2   4     1010.21     1036.47     13.96 o
   9   2   4        9.77       14.33      1.32 o
  10   2   4      283.17      260.22      5.97 o
  11   2   4     1211.52     1145.80     18.76 o
  12   2   4      567.45      549.64     10.51 o
  13   2   4      213.27      175.63      8.56 o
  14   2   4        0.53       -0.69      2.24 o
  15   2   4      132.67      146.48      6.21 o
  16   2   4        0.14       -2.19      2.19 o
  17   2   4       19.73       23.79      4.02 o
  18   2   4        2.60        2.19      2.17 o
  19   2   4        6.62        6.39      2.79 o
  20   2   4        2.16        2.42      2.94 o
  21   2   4        2.24        6.30      3.20 o
  22   2   4        9.81        7.24      3.62 o
 -23   3   4        1.26        1.80      3.21 o
 -22   3   4        0.08        1.20      2.37 o
 -21   3   4       14.73       12.43      3.70 o
 -20   3   4       10.01        2.26      2.28 o
 -19   3   4        0.00       -1.11      2.00 o
 -18   3   4       44.31       40.37      5.12 o
 -17   3   4       44.98       43.06      3.02 o
 -16   3   4       58.37       61.66      3.40 o
 -15   3   4       33.68       30.65      2.59 o
 -14   3   4        0.03       -1.45      1.58 o
 -13   3   4      303.85      293.25      5.65 o
 -12   3   4        0.01       -1.03      1.03 o
 -11   3   4      105.22       97.02      2.71 o
 -10   3   4      321.79      362.52      4.86 o
  -9   3   4       21.74       17.71      1.34 o
  -8   3   4      116.75      111.55      2.38 o
  -7   3   4       20.80       32.62      1.58 o
  -6   3   4       32.04       32.11      2.35 o
  -5   3   4      829.82      841.54     10.05 o
  -4   3   4       48.01       46.83      1.70 o
  -3   3   4       26.49       21.49      1.11 o
  -2   3   4       30.65       30.33      1.41 o
  -1   3   4      741.45      748.56      7.29 o
   0   3   4       86.59       75.96      1.61 o
   1   3   4      145.99      136.46      2.24 o
   2   3   4      186.94      209.91      3.12 o
   3   3   4      748.46      803.78      7.52 o
   4   3   4        5.35        3.37      0.83 o
   5   3   4      307.28      301.78      4.21 o
   6   3   4       97.72       92.82      1.98 o
   7   3   4       28.44       22.72      0.98 o
   8   3   4      218.81      236.82      4.07 o
   9   3   4       13.58       14.79      0.80 o
  10   3   4        5.05        4.53      1.10 o
  11   3   4      140.12      117.24      3.51 o
  12   3   4      405.12      380.84     10.76 o
  13   3   4      345.93      297.48      9.49 o
  14   3   4       86.63       70.21      5.62 o
  15   3   4        8.67       11.03      2.93 o
  16   3   4        2.51       -2.27      2.57 o
  17   3   4        0.34       -1.57      5.06 o
  18   3   4       13.01       15.26      4.29 o
  19   3   4        1.68        0.33      3.16 o
  20   3   4        0.13       -3.08      3.08 o
  21   3   4        0.10       -3.06      3.06 o
  22   3   4        0.93       -3.35      3.35 o
 -22   4   4        2.18        0.66      2.49 o
 -21   4   4        3.14       -1.10      2.39 o
 -20   4   4        4.41        5.93      2.53 o
 -19   4   4       27.90       30.09      3.96 o
 -18   4   4        9.52        8.05      2.41 o
 -17   4   4      126.80      122.30      4.86 o
 -16   4   4       12.60       14.91      2.43 o
 -15   4   4        9.55        6.36      2.70 o
 -14   4   4        3.75        3.16      2.60 o
 -13   4   4      121.26      116.45      3.71 o
 -12   4   4        0.40       -1.33      1.35 o
 -11   4   4        0.06       -1.15      1.15 o
 -10   4   4       76.29       81.67      2.44 o
  -9   4   4      218.49      229.64      3.54 o
  -8   4   4      119.01      121.76      2.72 o
  -7   4   4       36.14       33.17      1.78 o
  -6   4   4      431.79      456.63      6.00 o
  -5   4   4       21.60       18.20      1.22 o
  -4   4   4       51.19       64.94      1.86 o
  -3   4   4       55.45       60.54      1.75 o
  -2   4   4      688.16      738.40      9.20 o
  -1   4   4       46.81       73.50      2.02 o
   0   4   4       19.79       16.13      1.13 o
   1   4   4       11.79       19.49      1.16 o
   2   4   4     2549.20     2677.99     27.97 o
   3   4   4        0.10        0.65      0.68 o
   4   4   4       70.38       78.65      1.97 o
   5   4   4       86.02       97.09      2.25 o
   6   4   4      197.36      165.84      3.31 o
   7   4   4      329.81      315.67      4.72 o
   8   4   4      547.44      549.12      7.10 o
   9   4   4       46.89       39.05      1.50 o
  10   4   4        5.41        5.90      0.96 o
  11   4   4      163.98      157.74      3.82 o
  12   4   4      115.40      113.60      3.21 o
  13   4   4      155.56      148.47      3.60 o
  14   4   4        3.77        2.41      1.44 o
  15   4   4       46.12       41.60      3.67 o
  16   4   4        0.21        0.44      1.50 o
  17   4   4       66.64       75.38      5.89 o
  18   4   4       33.52       26.61      4.56 o
  19   4   4        8.84        5.46      3.86 o
  20   4   4        4.31        3.10      3.91 o
  21   4   4        0.03       -0.15      3.97 o
 -21   5   4        0.70        2.02      2.57 o
 -20   5   4        0.05       -0.62      2.39 o
 -19   5   4       22.65       23.31      3.19 o
 -18   5   4        3.88        3.32      2.52 o
 -17   5   4        7.47        4.41      2.34 o
 -16   5   4       11.61       11.88      3.19 o
 -15   5   4       66.16       62.93      3.64 o
 -14   5   4       15.23       11.55      2.26 o
 -13   5   4        5.27        3.96      2.00 o
 -12   5   4        5.53        5.78      1.80 o
 -11   5   4      125.32      123.19      3.92 o
 -10   5   4        1.12        4.41      1.70 o
  -9   5   4      115.36      124.32      4.08 o
  -8   5   4      179.87      182.46      3.35 o
  -7   5   4       41.65       42.07      1.73 o
  -6   5   4       57.40       65.61      2.09 o
  -5   5   4      236.50      252.29      3.74 o
  -4   5   4       11.79       13.55      1.20 o
  -3   5   4      167.05      152.58      3.16 o
  -2   5   4      106.85       84.76      2.38 o
  -1   5   4        9.41        5.90      1.08 o
   0   5   4      156.39      135.76      2.72 o
   1   5   4      193.88      222.67      3.54 o
   2   5   4        1.16       -0.59      0.76 o
   3   5   4       55.76       64.08      2.35 o
   4   5   4       24.56       23.09      1.31 o
   5   5   4      522.31      479.61      6.54 o
   6   5   4      142.46      131.32      4.22 o
   7   5   4      681.62      669.58      9.73 o
   8   5   4      873.53      833.82     11.57 o
   9   5   4      147.09      121.71      3.48 o
  10   5   4       31.76       26.92      2.68 o
  11   5   4      219.33      207.11      6.07 o
  12   5   4       17.31       17.61      4.06 o
  13   5   4        2.82       -0.53      1.71 o
  14   5   4        1.52        1.22      3.03 o
  15   5   4        0.05       -1.79      1.80 o
  16   5   4        5.10        4.84      2.09 o
  17   5   4        2.25        4.37      2.11 o
  18   5   4       31.42       36.58      3.92 o
  19   5   4        3.94        6.65      4.18 o
  20   5   4       10.28       17.62      4.73 o
 -20   6   4       19.23       19.71      3.38 o
 -19   6   4       14.08       11.98      2.95 o
 -18   6   4       17.93       21.09      3.08 o
 -17   6   4        0.23        0.80      2.34 o
 -16   6   4       10.35        6.60      2.56 o
 -15   6   4        2.79        2.83      2.30 o
 -14   6   4       41.04       56.22      3.66 o
 -13   6   4       40.53       29.49      3.01 o
 -12   6   4        9.62        7.23      1.98 o
 -11   6   4       84.20       86.32      3.66 o
 -10   6   4      383.44      329.82      6.84 o
  -9   6   4       61.38       57.14      3.07 o
  -8   6   4        5.51        7.33      1.72 o
  -7   6   4      101.27       97.43      3.38 o
  -6   6   4       72.49       66.56      2.35 o
  -5   6   4      152.45      152.12      3.28 o
  -4   6   4      677.75      687.28      8.21 o
  -3   6   4      501.96      514.03      7.11 o
  -2   6   4      506.37      458.96      6.55 o
  -1   6   4       81.44       72.97      2.46 o
   0   6   4      224.92      234.51      4.24 o
   1   6   4       71.38       71.47      2.38 o
   2   6   4      127.69      123.23      2.99 o
   3   6   4       88.13       82.56      2.80 o
   4   6   4      118.40      118.27      2.90 o
   5   6   4       11.58        9.82      1.39 o
   6   6   4      130.26      129.73      4.45 o
   7   6   4      148.53      143.41      5.19 o
   8   6   4      110.80       91.19      4.07 o
   9   6   4      105.28       94.47      4.03 o
  10   6   4      141.90      122.75      5.16 o
  11   6   4        1.84       -0.93      2.03 o
  12   6   4        0.19        0.44      2.06 o
  13   6   4        4.28        2.19      2.23 o
  14   6   4       15.89       19.12      3.09 o
  15   6   4        0.21        1.45      2.29 o
  16   6   4       17.23       20.40      2.98 o
  17   6   4        0.06        0.13      2.40 o
  18   6   4       36.33       37.72      3.53 o
  19   6   4        4.10        4.48      7.39 o
 -19   7   4       10.12       12.90      3.32 o
 -18   7   4        5.90        2.15      2.72 o
 -17   7   4        0.64        0.53      2.62 o
 -16   7   4       13.42       13.30      2.99 o
 -15   7   4       19.13       21.05      3.16 o
 -14   7   4       50.20       49.78      3.84 o
 -13   7   4        2.82        2.97      2.44 o
 -12   7   4      227.39      244.74      7.15 o
 -11   7   4       23.69       23.68      2.63 o
 -10   7   4       78.92       70.50      3.53 o
  -9   7   4        2.38        4.86      1.96 o
  -8   7   4        0.32        2.90      1.90 o
  -7   7   4        1.68        1.30      2.06 o
  -6   7   4       26.35       26.71      2.07 o
  -5   7   4      450.10      421.73      6.20 o
  -4   7   4       73.02       72.60      2.73 o
  -3   7   4       64.85       66.14      2.63 o
  -2   7   4       21.32       16.24      1.78 o
  -1   7   4        3.46       13.79      1.67 o
   0   7   4      326.00      275.34      5.01 o
   1   7   4       44.41       38.99      2.26 o
   2   7   4        2.88        3.09      1.58 o
   3   7   4       47.62       54.47      2.89 o
   4   7   4       20.24       23.09      2.81 o
   5   7   4       52.35       48.47      3.43 o
   6   7   4       67.29       64.84      3.70 o
   7   7   4      170.65      175.47      5.53 o
   8   7   4       28.95       20.23      2.60 o
   9   7   4        1.59       -3.84      3.90 o
  10   7   4       10.47        8.09      2.64 o
  11   7   4        0.44        0.79      2.38 o
  12   7   4        1.46        0.19      2.46 o
  13   7   4        1.11        0.12      2.53 o
  14   7   4       72.14       86.60      6.12 o
  15   7   4       43.95       52.26      4.80 o
  16   7   4        6.30        6.29      3.04 o
  17   7   4       73.41       85.83      5.50 o
  18   7   4       67.11       90.85      5.55 o
 -17   8   4       13.48       15.07      3.43 o
 -16   8   4        1.69       -2.66      2.69 o
 -15   8   4        0.02        0.44      3.13 o
 -14   8   4       31.17       32.47      5.96 o
 -13   8   4      109.93      120.08      5.51 o
 -12   8   4        5.99       17.19      3.10 o
 -11   8   4      127.45      131.07      5.61 o
 -10   8   4        5.47        2.09      2.19 o
  -9   8   4        0.50       -0.02      2.14 o
  -8   8   4      103.76      107.59      4.42 o
  -7   8   4       43.63       50.55      2.98 o
  -6   8   4        0.26       -1.64      1.64 o
  -5   8   4        2.20        3.45      1.69 o
  -4   8   4       84.55       86.71      3.82 o
  -3   8   4       92.71       85.57      3.17 o
  -2   8   4        5.69        5.19      1.73 o
  -1   8   4      596.61      584.48      9.17 o
   0   8   4        1.08        0.56      1.90 o
   1   8   4      103.37       93.10      5.49 o
   2   8   4        4.81        3.25      2.85 o
   3   8   4        0.00       -0.79      2.02 o
   4   8   4       78.59       62.28      4.04 o
   5   8   4        6.93        5.59      2.42 o
   6   8   4       16.70       18.52      2.72 o
   7   8   4        2.25       -1.71      2.35 o
   8   8   4       22.19       21.96      3.46 o
   9   8   4        4.97        3.51      2.73 o
  10   8   4        6.28        7.30      2.92 o
  11   8   4        0.40       -2.62      2.62 o
  12   8   4        7.02        7.31      3.66 o
  13   8   4       20.16       27.34      3.92 o
  14   8   4       14.50       11.99      3.58 o
  15   8   4        2.25        7.35      3.35 o
  16   8   4       73.14       83.35      7.48 o
 -15   9   4        0.51       -2.80      2.80 o
 -14   9   4        5.74        8.50      3.23 o
 -13   9   4       10.89        8.73      3.35 o
 -12   9   4       29.08       31.42      3.92 o
 -11   9   4        7.43        1.22      3.66 o
 -10   9   4       23.91       25.81      3.58 o
  -9   9   4        0.19       -1.78      2.27 o
  -8   9   4        9.84       18.16      2.77 o
  -7   9   4       71.51       75.63      3.73 o
  -6   9   4       51.15       50.40      3.22 o
  -5   9   4        3.46        4.64      2.10 o
  -4   9   4        2.94        3.49      2.44 o
  -3   9   4       46.23       45.75      3.72 o
  -2   9   4       50.34       52.90      3.87 o
  -1   9   4      139.82      142.50      6.77 o
   0   9   4       17.98       15.21      2.83 o
   1   9   4        0.85        2.96      2.40 o
   2   9   4      134.40      138.35      6.85 o
   3   9   4       54.26       65.03      6.05 o
   4   9   4       24.40       25.75      3.24 o
   5   9   4        4.17        2.81      2.42 o
   6   9   4       33.78       43.32      3.76 o
   7   9   4       12.83       11.84      4.85 o
   8   9   4        0.30       -1.75      3.04 o
   9   9   4        0.56       -2.68      2.68 o
  10   9   4       25.25       35.71      6.68 o
  11   9   4       70.40       73.58      5.55 o
  12   9   4        1.44        1.99      3.80 o
  13   9   4       32.09       32.48      4.56 o
  14   9   4       16.51       23.24      4.26 o
 -12  10   4        1.78        1.28      4.27 o
 -11  10   4        8.02        7.17      3.22 o
 -10  10   4        2.04        3.75      2.95 o
  -9  10   4        0.41        5.56      4.57 o
  -8  10   4        7.14        3.86      3.47 o
  -7  10   4        1.57        3.67      2.94 o
  -6  10   4        3.35        3.83      5.37 o
  -5  10   4       45.80       43.89      4.26 o
  -4  10   4        2.13       -2.93      2.93 o
  -3  10   4       30.11       44.31      8.49 o
  -2  10   4       18.68       22.41      4.69 o
  -1  10   4       35.95       30.85      5.26 o
   0  10   4        6.55        6.97      3.40 o
   1  10   4        5.99        6.43      4.50 o
   2  10   4       19.86       19.50      4.00 o
   3  10   4       11.62        9.58      3.47 o
   4  10   4       18.02       17.30      4.05 o
   5  10   4        0.48       -0.24      2.60 o
   6  10   4        1.09        1.74      3.23 o
   7  10   4        4.97        4.49      3.39 o
   8  10   4        9.86        9.84      5.93 o
   9  10   4       25.34       31.60      6.71 o
  10  10   4       10.44       18.97      4.33 o
  11  10   4        0.32        2.44      3.73 o
  12  10   4       50.21       47.69      8.14 o
  -8  11   4        3.71        4.26     10.94 o
  -7  11   4        9.02       10.65      4.07 o
  -6  11   4        0.33        3.56      3.17 o
  -5  11   4        0.09       -3.34      3.34 o
  -4  11   4       40.30       58.13      7.30 o
  -3  11   4        0.00       -4.45      4.85 o
  -2  11   4       28.35       25.92      7.86 o
  -1  11   4        1.65        4.04      4.38 o
   0  11   4       41.08       49.60      6.25 o
   1  11   4        4.11        6.49     10.10 o
   2  11   4       20.60       15.46      4.39 o
   3  11   4       15.01       18.17      4.62 o
   4  11   4        3.71       10.03      4.91 o
   5  11   4        1.78        2.99      4.17 o
   6  11   4        8.70        9.52      7.53 o
   7  11   4        5.31       12.03      5.15 o
 -23   1   5        1.04       -0.05      2.91 o
 -22   1   5        2.40        1.16      2.40 o
 -21   1   5       19.82       20.21      2.88 o
 -20   1   5       35.02       35.72      3.28 o
 -19   1   5       78.35       77.51      4.00 o
 -18   1   5       23.29       23.68      2.89 o
 -17   1   5       19.85       15.90      2.42 o
 -16   1   5      278.65      260.25      6.34 o
 -15   1   5        1.21       -0.64      1.69 o
 -14   1   5      191.29      193.17      5.03 o
 -13   1   5      131.17      132.12      3.22 o
 -12   1   5      356.40      377.46      5.18 o
 -11   1   5      864.76      845.74      8.87 o
 -10   1   5      132.16      161.78      2.74 o
  -9   1   5       10.67       15.59      1.13 o
  -8   1   5      633.30      645.57      7.61 o
  -7   1   5      830.87      888.66      9.01 o
  -6   1   5       77.54      105.27      2.02 o
  -5   1   5      806.42      860.60      8.65 o
  -4   1   5      915.84      954.32      8.42 o
  -3   1   5     3043.00     3286.11     26.30 o
  -2   1   5       15.00       17.99      0.78 o
  -1   1   5       79.11       63.69      1.28 o
   0   1   5     1178.38     1173.03      9.90 o
   1   1   5     3105.95     3179.07     25.28 o
   2   1   5      182.92      175.28      1.92 o
   3   1   5       22.37       26.27      0.79 o
   4   1   5      208.46      267.21      2.99 o
   5   1   5     2276.69     2298.88     19.36 o
   6   1   5     5820.57     6367.76     55.72 o
   7   1   5     2468.80     2528.61     27.41 o
   8   1   5       37.42       29.65      0.97 o
   9   1   5        9.62        8.47      1.60 o
  10   1   5      505.09      535.43      7.95 o
  11   1   5      129.19      122.92      3.00 o
  12   1   5     3190.63     3083.69     34.89 o
  13   1   5       26.94       15.44      1.13 o
  14   1   5      101.43       91.74      2.21 o
  15   1   5        0.07       -0.46      1.08 o
  16   1   5       64.42       72.24      2.53 o
  17   1   5       19.59       13.22      1.54 o
  18   1   5        0.00       -0.95      1.60 o
  19   1   5        0.00       -1.70      1.70 o
  20   1   5       18.45       16.15      2.30 o
  21   1   5        2.77        0.91      3.21 o
  22   1   5        7.52       11.85      3.13 o
 -23   2   5        2.14       -1.90      2.97 o
 -22   2   5        0.06       -2.07      2.47 o
 -21   2   5       37.48       31.13      3.25 o
 -20   2   5        1.57        0.69      2.27 o
 -19   2   5       23.68       26.54      2.98 o
 -18   2   5       26.27       26.50      2.76 o
 -17   2   5        8.81       10.34      2.24 o
 -16   2   5       73.45       73.90      3.57 o
 -15   2   5      246.05      241.12      5.95 o
 -14   2   5       87.40       79.10      3.41 o
 -13   2   5      237.36      218.88      9.57 o
 -12   2   5      160.59      150.60      3.15 o
 -11   2   5        9.82       11.41      1.15 o
 -10   2   5      267.67      257.56      3.71 o
  -9   2   5       59.45       79.59      2.70 o
  -8   2   5       16.39       26.51      1.53 o
  -7   2   5      462.35      479.52      5.57 o
  -6   2   5       36.02       46.13      1.43 o
  -5   2   5      672.57      766.32      7.97 o
  -4   2   5     1161.42     1241.89     12.03 o
  -3   2   5     2036.69     2071.74     17.10 o
  -2   2   5     6807.79     7438.26     55.56 o
  -1   2   5     1102.98     1152.54      9.94 o
   0   2   5        2.36        3.81      0.71 o
   1   2   5        9.18        5.29      0.56 o
   2   2   5      314.86      386.49      4.06 o
   3   2   5      882.52      878.84      7.57 o
   4   2   5       39.60       41.90      1.02 o
   5   2   5      807.63      887.69      9.90 o
   6   2   5       50.78       52.13      1.46 o
   7   2   5      499.06      553.99      6.47 o
   8   2   5       40.36       45.44      1.69 o
   9   2   5       70.01       79.29      1.95 o
  10   2   5       52.11       37.96      4.88 o
  11   2   5        0.04       -1.63      1.63 o
  12   2   5        3.16        1.58      2.35 o
  13   2   5      851.65      853.39     18.57 o
  14   2   5      208.01      182.80      6.81 o
  15   2   5        5.61       -1.57      2.25 o
  16   2   5       25.01       21.05      3.21 o
  17   2   5        5.91        1.87      2.78 o
  18   2   5        6.14        5.81      2.88 o
  19   2   5        1.32       -2.62      2.62 o
  20   2   5        0.05        0.21      2.81 o
  21   2   5        0.49       -2.53      3.04 o
  22   2   5        2.91        5.09      4.05 o
 -23   3   5        8.23       10.91      3.56 o
 -22   3   5        1.57       -0.29      2.41 o
 -21   3   5        3.88        2.95      2.50 o
 -20   3   5        0.02        0.09      2.22 o
 -19   3   5        1.40        0.33      2.24 o
 -18   3   5        1.29       -0.46      2.12 o
 -17   3   5       10.16        9.82      2.33 o
 -16   3   5        0.00       -2.29      2.29 o
 -15   3   5      120.35      116.81      4.37 o
 -14   3   5       19.72       21.51      2.43 o
 -13   3   5      307.51      303.94      5.95 o
 -12   3   5        5.64        6.70      1.39 o
 -11   3   5       47.19       54.42      1.82 o
 -10   3   5      167.91      181.50      3.30 o
  -9   3   5        7.39        5.94      1.01 o
  -8   3   5      264.08      259.92      4.50 o
  -7   3   5        4.42        8.23      1.01 o
  -6   3   5      369.46      419.00      6.74 o
  -5   3   5      294.43      352.32      4.84 o
  -4   3   5      149.88      187.94      3.21 o
  -3   3   5     2942.50     3098.13     30.12 o
  -2   3   5      482.72      557.14      6.25 o
  -1   3   5      368.64      367.42      4.83 o
   0   3   5     2870.29     3292.41     29.67 o
   1   3   5     1592.52     1783.07     17.91 o
   2   3   5     1922.42     2068.21     20.45 o
   3   3   5      831.55      820.14      8.28 o
   4   3   5       33.19       47.91      1.34 o
   5   3   5     1581.64     1754.75     18.89 o
   6   3   5      688.05      806.22      9.38 o
   7   3   5        5.48        2.52      0.74 o
   8   3   5      572.25      608.87      8.32 o
   9   3   5      268.11      266.75      3.35 o
  10   3   5      702.11      700.63      9.59 o
  11   3   5       31.76       27.17      1.57 o
  12   3   5      102.64      108.39      5.85 o
  13   3   5        3.77        1.39      2.68 o
  14   3   5       10.82        6.78      2.78 o
  15   3   5       37.03       27.45      3.67 o
  16   3   5       35.39       29.87      3.78 o
  17   3   5        0.03       -0.20      2.69 o
  18   3   5        4.15        3.09      3.28 o
  19   3   5       28.99       19.82      4.12 o
  20   3   5        2.78       -1.18      3.29 o
  21   3   5       15.72       19.52      5.17 o
 -22   4   5        5.73       -1.30      2.58 o
 -21   4   5        1.19       -0.63      2.43 o
 -20   4   5        3.06        3.09      2.47 o
 -19   4   5       10.97       14.96      3.03 o
 -18   4   5       37.45       43.35      3.44 o
 -17   4   5       26.85       29.43      3.81 o
 -16   4   5       27.32       32.74      4.14 o
 -15   4   5        1.05        1.98      1.92 o
 -14   4   5      130.84      120.14      5.16 o
 -13   4   5      121.06      112.84      3.73 o
 -12   4   5       64.47       46.55      2.58 o
 -11   4   5      261.59      211.25      4.03 o
 -10   4   5      853.07      821.14     11.87 o
  -9   4   5      256.83      252.83      4.27 o
  -8   4   5      206.67      198.26      4.12 o
  -7   4   5      162.23      156.51      3.23 o
  -6   4   5      633.88      575.23      7.80 o
  -5   4   5      199.54      199.84      3.57 o
  -4   4   5       98.84      108.60      2.55 o
  -3   4   5      509.97      540.65      7.37 o
  -2   4   5        5.03        1.30      0.91 o
  -1   4   5     2269.86     2514.27     23.34 o
   0   4   5      152.03      170.46      3.81 o
   1   4   5       10.11       18.83      1.15 o
   2   4   5        7.99        9.53      1.18 o
   3   4   5      416.57      491.13      6.01 o
   4   4   5      904.97     1019.17     11.78 o
   5   4   5      542.41      589.32      7.36 o
   6   4   5      260.04      288.46      4.89 o
   7   4   5      467.08      487.95      6.57 o
   8   4   5       93.53       82.67      2.29 o
   9   4   5      171.57      174.05      3.27 o
  10   4   5      435.39      429.18      7.37 o
  11   4   5      746.84      696.40     10.73 o
  12   4   5       64.41       60.30      2.43 o
  13   4   5       61.32       44.35      2.71 o
  14   4   5      119.07      108.11      3.84 o
  15   4   5       27.65       21.99      6.85 o
  16   4   5       36.46       29.31      4.28 o
  17   4   5        8.93       12.73      3.69 o
  18   4   5        1.76       -2.41      3.32 o
  19   4   5        0.03       -4.22      4.22 o
  20   4   5       71.05       83.72      6.86 o
  21   4   5        0.00        0.45      4.01 o
 -21   5   5        0.26       -2.68      2.68 o
 -20   5   5        0.15       -2.11      2.59 o
 -19   5   5        1.80        0.65      2.41 o
 -18   5   5        2.81        3.42      2.47 o
 -17   5   5       35.64       30.93      3.23 o
 -16   5   5        4.65        3.73      3.36 o
 -15   5   5        4.03        1.86      2.10 o
 -14   5   5       12.95        8.12      2.26 o
 -13   5   5        9.81        8.31      2.20 o
 -12   5   5       10.22        7.00      1.84 o
 -11   5   5       48.16       50.39      2.82 o
 -10   5   5      550.03      496.14     10.58 o
  -9   5   5      768.30      739.99     10.32 o
  -8   5   5      248.73      233.43      4.38 o
  -7   5   5       76.21       75.69      2.32 o
  -6   5   5       86.57       86.79      2.79 o
  -5   5   5      244.84      246.07      4.63 o
  -4   5   5       59.90       49.06      1.98 o
  -3   5   5      147.53      159.71      3.29 o
  -2   5   5      140.16      139.27      3.04 o
  -1   5   5        0.00       -0.53      0.94 o
   0   5   5      230.74      235.92      4.30 o
   1   5   5       25.17       20.17      1.35 o
   2   5   5        1.16        1.70      0.88 o
   3   5   5       55.68       49.43      1.91 o
   4   5   5      190.76      183.73      3.24 o
   5   5   5      194.38      203.87      6.55 o
   6   5   5      314.39      308.19      5.75 o
   7   5   5      284.11      266.19      6.36 o
   8   5   5      301.09      291.74      5.56 o
   9   5   5      339.75      320.93      6.79 o
  10   5   5      297.44      278.64      7.26 o
  11   5   5        1.36        3.52      3.96 o
  12   5   5      122.67       96.33      4.25 o
  13   5   5       11.26        4.95      1.92 o
  14   5   5        1.10       -1.01      1.70 o
  15   5   5       83.58       88.18      4.09 o
  16   5   5        5.08        4.17      2.48 o
  17   5   5        1.78        0.13      1.92 o
  18   5   5       22.36       23.88      4.88 o
  19   5   5        0.76       -1.73      3.98 o
  20   5   5        2.49       -2.56      4.10 o
 -20   6   5       20.10       24.97      3.67 o
 -19   6   5        0.03       -1.51      2.61 o
 -18   6   5        3.13        2.95      2.56 o
 -17   6   5        0.00        1.19      2.34 o
 -16   6   5        0.07       -2.10      2.10 o
 -15   6   5       22.23       26.85      3.11 o
 -14   6   5        0.91        1.97      2.32 o
 -13   6   5        8.52        4.24      2.38 o
 -12   6   5        1.92        2.87      1.89 o
 -11   6   5       31.83       30.12      2.66 o
 -10   6   5       21.94       21.77      2.54 o
  -9   6   5       73.71       55.18      3.08 o
  -8   6   5        4.81        2.12      1.73 o
  -7   6   5      313.93      276.05      4.95 o
  -6   6   5      390.40      352.47      5.67 o
  -5   6   5      440.10      442.91      6.16 o
  -4   6   5        8.48        5.76      1.32 o
  -3   6   5       66.65       72.03      2.37 o
  -2   6   5      939.39      909.10     10.89 o
  -1   6   5       58.83       54.19      2.19 o
   0   6   5      297.56      276.92      4.75 o
   1   6   5       65.29       49.02      2.06 o
   2   6   5       20.16       20.63      1.56 o
   3   6   5      337.34      311.45      5.49 o
   4   6   5       10.29        7.16      1.26 o
   5   6   5       82.27       65.92      3.30 o
   6   6   5      720.75      638.25     11.28 o
   7   6   5      739.90      698.98     12.17 o
   8   6   5      349.33      332.68      9.33 o
   9   6   5       95.50       93.35      3.93 o
  10   6   5       19.03       11.89      2.77 o
  11   6   5       76.87       65.83      4.07 o
  12   6   5      106.45       89.92      4.58 o
  13   6   5       10.22        7.88      2.43 o
  14   6   5       25.54       30.76      3.16 o
  15   6   5        0.56       -0.47      2.22 o
  16   6   5        6.48        4.93      2.56 o
  17   6   5       16.79       17.76      2.96 o
  18   6   5       10.38        1.84      4.52 o
  19   6   5       10.81       16.62      5.14 o
 -19   7   5       10.97       17.73      3.48 o
 -18   7   5        4.63        9.43      3.00 o
 -17   7   5       19.72       24.16      3.42 o
 -16   7   5       10.74       15.51      3.07 o
 -15   7   5        6.08        8.68      2.87 o
 -14   7   5       46.70       45.52      3.81 o
 -13   7   5        7.56       13.76      2.93 o
 -12   7   5        0.36        2.59      2.52 o
 -11   7   5        7.45        9.43      2.34 o
 -10   7   5       77.21       72.39      3.64 o
  -9   7   5       15.74        8.65      2.18 o
  -8   7   5        6.66        5.61      2.05 o
  -7   7   5       49.94       54.77      3.65 o
  -6   7   5       42.88       36.53      3.06 o
  -5   7   5       14.09       17.74      1.74 o
  -4   7   5      148.91      118.05      3.16 o
  -3   7   5      230.45      208.47      4.14 o
  -2   7   5        4.83        2.25      1.45 o
  -1   7   5       56.53       42.85      2.25 o
   0   7   5        7.96        9.16      1.61 o
   1   7   5       42.74       28.47      1.97 o
   2   7   5       30.44       35.73      2.59 o
   3   7   5       87.26       90.56      4.49 o
   4   7   5       15.58        9.16      2.34 o
   5   7   5      610.68      586.56     11.15 o
   6   7   5       39.89       41.84      3.16 o
   7   7   5      283.57      254.85      7.70 o
   8   7   5       26.50       21.58      2.66 o
   9   7   5        0.19        0.41      2.85 o
  10   7   5       72.44       73.33      6.59 o
  11   7   5        8.87        7.15      4.87 o
  12   7   5        2.15        0.88      2.49 o
  13   7   5        4.18        4.77      2.75 o
  14   7   5        5.34        2.63      3.28 o
  15   7   5        5.73        3.58      4.22 o
  16   7   5        0.00       -2.75      2.75 o
  17   7   5       21.31       22.44      3.62 o
  18   7   5        6.42        6.78      7.36 o
 -17   8   5        2.75       -2.14      3.08 o
 -16   8   5        6.84        5.70      3.09 o
 -15   8   5       17.93       25.49      4.11 o
 -14   8   5        1.01        6.36      3.56 o
 -13   8   5        0.11        0.56      3.36 o
 -12   8   5        2.37        2.75      2.76 o
 -11   8   5        0.02       -0.15      2.48 o
 -10   8   5        3.42        4.59      3.37 o
  -9   8   5       23.72       28.00      2.92 o
  -8   8   5       19.98       25.22      2.83 o
  -7   8   5       11.61       10.43      3.03 o
  -6   8   5       97.56       93.18      3.74 o
  -5   8   5       93.00      101.08      3.49 o
  -4   8   5        8.68        4.55      1.71 o
  -3   8   5      227.73      214.89      4.53 o
  -2   8   5      165.04      158.31      4.18 o
  -1   8   5       21.93       13.44      2.19 o
   0   8   5      100.64      118.74      7.41 o
   1   8   5       71.37       81.57      3.64 o
   2   8   5       30.84       25.26      2.99 o
   3   8   5        1.49        5.29      2.29 o
   4   8   5      200.47      204.34      6.58 o
   5   8   5        8.56        7.01      2.36 o
   6   8   5       31.49       26.55      3.00 o
   7   8   5       64.76       69.56      4.03 o
   8   8   5        0.34       -2.35      2.35 o
   9   8   5       17.05       18.66      3.36 o
  10   8   5       10.93       12.45      3.20 o
  11   8   5        0.99       -0.97      3.10 o
  12   8   5        4.71        7.00      4.06 o
  13   8   5       14.96       13.14      3.47 o
  14   8   5        3.36        9.30      3.28 o
  15   8   5        0.12        2.11      3.20 o
  16   8   5        2.63        2.02      4.93 o
 -15   9   5        2.41        3.23      3.21 o
 -14   9   5        2.15       -2.98      2.98 o
 -13   9   5        0.01       -2.68      2.68 o
 -12   9   5        6.34       12.17      3.50 o
 -11   9   5        0.28        3.02      2.96 o
 -10   9   5       10.32       14.05      3.18 o
  -9   9   5       13.12       14.43      2.81 o
  -8   9   5       11.31       17.95      3.40 o
  -7   9   5        0.15        2.84      2.38 o
  -6   9   5        0.34        0.08      2.00 o
  -5   9   5       32.26       35.66      3.22 o
  -4   9   5        6.85        2.65      3.08 o
  -3   9   5      132.72      134.93      4.95 o
  -2   9   5        9.52        9.14      3.76 o
  -1   9   5       34.38       41.51      5.61 o
   0   9   5       46.66       44.48      3.69 o
   1   9   5       21.10       25.63      3.78 o
   2   9   5        0.03       -1.01      2.38 o
   3   9   5        8.13       10.43      4.53 o
   4   9   5        2.81        1.62      2.36 o
   5   9   5       13.17        9.60      2.80 o
   6   9   5        2.14        8.77      2.72 o
   7   9   5       89.25      111.28      6.22 o
   8   9   5       25.24       28.46      4.21 o
   9   9   5        0.73       -2.28      3.09 o
  10   9   5       55.70       68.12      5.49 o
  11   9   5       30.27       36.04      4.59 o
  12   9   5        2.12       -0.58      3.10 o
  13   9   5        9.17        7.92      3.60 o
  14   9   5        5.28        8.59      3.74 o
 -12  10   5        3.10        2.60      3.31 o
 -11  10   5        4.88        0.14      3.51 o
 -10  10   5        4.90        1.52      4.59 o
  -9  10   5       34.50       45.29      5.09 o
  -8  10   5       14.88       11.80      3.37 o
  -7  10   5        8.13       11.98      3.48 o
  -6  10   5       81.34       86.99      6.13 o
  -5  10   5        0.09       -0.63      2.85 o
  -4  10   5       23.17       16.80      3.35 o
  -3  10   5        4.02        8.77      3.49 o
  -2  10   5        0.02       -2.05      4.77 o
  -1  10   5        4.22        5.46      3.33 o
   0  10   5       13.40       18.66      3.88 o
   1  10   5        7.68        9.01      4.68 o
   2  10   5      159.83      185.30     10.81 o
   3  10   5       23.52       33.57      4.45 o
   4  10   5       41.58       39.71      4.01 o
   5  10   5        4.22        3.86      2.81 o
   6  10   5       54.97       67.23      5.52 o
   7  10   5        5.68        3.87      3.66 o
   8  10   5       76.52       83.48      6.05 o
   9  10   5       51.45       63.58      5.70 o
  10  10   5        1.05        4.90      4.79 o
  11  10   5       36.83       34.81      4.95 o
  -8  11   5       34.12       37.01      6.48 o
  -7  11   5        8.37       17.36      4.42 o
  -6  11   5       66.54       85.52      7.86 o
  -5  11   5        0.00       -0.86      3.48 o
  -4  11   5       45.45       51.66      7.56 o
  -3  11   5        0.67       -1.41      3.50 o
  -2  11   5       13.56       21.14      4.48 o
  -1  11   5       13.56       21.02      4.42 o
   0  11   5       12.54        5.23      8.47 o
   1  11   5      102.83      133.49      9.08 o
   2  11   5       75.59      103.96      8.31 o
   3  11   5       15.58       10.29      4.24 o
   4  11   5       18.62       33.36      6.03 o
   5  11   5        0.12        2.84      4.46 o
   6  11   5        8.24        8.42      8.68 o
   7  11   5       52.00       66.81     11.34 o
 -23   0   6        0.93        0.89      3.64 o
 -22   0   6        1.32        1.01      3.49 o
 -21   0   6        3.60        9.84      3.83 o
 -20   0   6       10.89        3.67      3.91 o
 -19   0   6        1.14        2.01      5.22 o
 -18   0   6        3.35        1.52      3.00 o
 -17   0   6       16.65       15.73      3.57 o
 -16   0   6       17.60       12.49      3.34 o
 -15   0   6        1.11       -2.46      2.46 o
 -14   0   6        3.46        6.69      2.76 o
 -13   0   6       17.70       20.66      1.86 o
 -12   0   6      412.58      444.44     26.77 o
 -11   0   6        1.16        0.02      1.35 o
 -10   0   6        0.01       -0.29      1.09 o
  -9   0   6       72.79       66.73      2.64 o
  -8   0   6     2015.01     2215.02     29.19 o
  -7   0   6      378.46      401.81     12.08 o
  -6   0   6     1317.13     1473.60     24.67 o
  -5   0   6      167.99      206.09      4.36 o
  -4   0   6        5.84        2.55      1.59 o
  -3   0   6    13314.32    14476.62    221.49 o
  -2   0   6     2835.93     3256.95     44.69 o
  -1   0   6     5266.46     5551.20     61.81 o
   0   0   6      300.28      367.53      7.50 o
   1   0   6      135.36      160.10      2.89 o
   2   0   6      371.56      414.28      5.66 o
   3   0   6     6570.44     7631.06     83.91 o
   4   0   6      680.28      918.09     11.00 o
   5   0   6     4691.39     5112.92    124.91 o
   6   0   6      102.71       80.81      4.89 o
   7   0   6     1545.84     1727.43     25.75 o
   8   0   6      478.63      468.48      8.07 o
   9   0   6      955.20      968.89     15.14 o
  10   0   6      137.64      144.74      3.60 o
  11   0   6       90.98       91.15      2.91 o
  12   0   6      152.07      141.39      4.84 o
  13   0   6      142.06      116.53      4.19 o
  14   0   6        2.96       -1.79      1.85 o
  15   0   6       72.68       88.31      4.00 o
  16   0   6        4.15       -0.71      1.75 o
  17   0   6        5.40       10.04      2.19 o
  18   0   6       61.19       67.36      4.08 o
  19   0   6       24.33       24.61      5.40 o
  20   0   6       64.63       60.78      5.78 o
  21   0   6        2.77       -3.27      3.27 o
  22   0   6        1.01        1.83      3.37 o
 -23   1   6        4.79        4.69      2.92 o
 -22   1   6        0.89       -0.47      2.46 o
 -21   1   6        0.65        1.02      2.42 o
 -20   1   6        0.26       -2.27      2.27 o
 -19   1   6       11.69       14.99      3.33 o
 -18   1   6        1.01        0.88      2.10 o
 -17   1   6       14.44       13.46      2.40 o
 -16   1   6       16.51       14.44      2.30 o
 -15   1   6        6.97        8.67      2.69 o
 -14   1   6        1.16        0.79      1.69 o
 -13   1   6        0.07        0.86      0.72 o
 -12   1   6        6.62        6.95      1.05 o
 -11   1   6       33.77       47.54      1.85 o
 -10   1   6        0.07        0.36      0.78 o
  -9   1   6       62.07       73.68      1.97 o
  -8   1   6       32.85       34.91      1.37 o
  -7   1   6        3.14        1.20      0.73 o
  -6   1   6       91.17      127.89      2.36 o
  -5   1   6     1925.32     1923.94     17.99 o
  -4   1   6     5573.33     5938.73     52.39 o
  -3   1   6      347.80      357.53      4.09 o
  -2   1   6     7452.31     7884.79     75.82 o
  -1   1   6      240.07      263.66      3.05 o
   0   1   6       41.41       41.73      1.07 o
   1   1   6      181.20      162.50      2.21 o
   2   1   6       44.53       51.81      1.18 o
   3   1   6       22.29       24.50      1.06 o
   4   1   6      146.79      154.84      2.34 o
   5   1   6      576.38      612.34      6.60 o
   6   1   6      340.55      383.93      4.47 o
   7   1   6       38.29       33.48      1.42 o
   8   1   6      102.79       91.56      1.90 o
   9   1   6      373.67      350.45      4.55 o
  10   1   6      567.60      581.74      6.91 o
  11   1   6       56.59       59.83      1.80 o
  12   1   6       33.40       34.48      1.84 o
  13   1   6       41.86       39.79      2.18 o
  14   1   6       32.27       27.18      1.57 o
  15   1   6        1.20        1.73      1.17 o
  16   1   6        0.21        1.98      1.21 o
  17   1   6        0.58        0.73      1.25 o
  18   1   6       11.96        7.85      2.01 o
  19   1   6       15.89       15.70      2.23 o
  20   1   6        0.25        0.46      1.89 o
  21   1   6        8.38        6.75      3.11 o
  22   1   6        3.46       -2.12      4.05 o
 -23   2   6        0.50       -2.56      2.56 o
 -22   2   6        0.02        2.09      2.60 o
 -21   2   6        9.03        9.11      3.16 o
 -20   2   6        0.53       -0.59      2.26 o
 -19   2   6        0.93        1.36      2.29 o
 -18   2   6        4.33        3.76      3.45 o
 -17   2   6        0.52       -1.84      1.84 o
 -16   2   6       27.14       21.36      2.57 o
 -15   2   6       35.20       31.38      3.23 o
 -14   2   6        0.43        1.95      1.79 o
 -13   2   6        9.18        7.35      1.53 o
 -12   2   6        1.52        4.22      1.03 o
 -11   2   6       81.82       75.61      2.60 o
 -10   2   6       44.13       41.68      2.18 o
  -9   2   6      165.05      172.80      3.37 o
  -8   2   6      316.34      328.35      4.72 o
  -7   2   6      562.69      514.59      6.46 o
  -6   2   6      117.92      117.01      2.49 o
  -5   2   6      263.78      241.67      3.75 o
  -4   2   6      934.55     1049.51     11.27 o
  -3   2   6       62.41       72.97      1.85 o
  -2   2   6     1199.77     1250.75     12.17 o
  -1   2   6      143.58      142.79      2.41 o
   0   2   6       18.06       17.23      0.93 o
   1   2   6     2127.31     2281.44     20.87 o
   2   2   6        0.08        0.48      0.41 o
   3   2   6     1689.12     1835.19     15.89 o
   4   2   6        2.33        1.51      0.81 o
   5   2   6      207.89      208.80      3.01 o
   6   2   6       83.96       79.65      2.38 o
   7   2   6       89.54      129.55      2.30 o
   8   2   6      129.68      124.15      2.01 o
   9   2   6       57.65       59.98      2.14 o
  10   2   6      634.02      611.71      7.87 o
  11   2   6        8.49       10.81      1.52 o
  12   2   6        0.54        0.07      2.80 o
  13   2   6       44.13       33.68      3.57 o
  14   2   6        3.25        0.13      2.35 o
  15   2   6       21.08       17.44      3.08 o
  16   2   6       35.28       41.22      4.57 o
  17   2   6        0.15       -1.52      2.40 o
  18   2   6       12.37        8.56      3.14 o
  19   2   6       23.31       20.70      3.67 o
  20   2   6        0.91        0.12      2.92 o
  21   2   6        0.61       -1.38      3.08 o
  22   2   6        0.05       -1.94      4.56 o
 -23   3   6        4.32        9.09      3.42 o
 -22   3   6        3.46       -0.95      2.53 o
 -21   3   6        0.73        7.25      2.70 o
 -20   3   6        8.10        5.03      2.53 o
 -19   3   6       46.45       50.80      4.23 o
 -18   3   6        4.83        2.94      2.28 o
 -17   3   6       13.47       12.71      2.51 o
 -16   3   6        9.23        5.12      2.57 o
 -15   3   6        0.78        2.14      1.90 o
 -14   3   6       46.46       41.31      2.96 o
 -13   3   6      252.18      238.79      5.29 o
 -12   3   6       65.15       69.54      2.93 o
 -11   3   6      511.86      506.61      6.73 o
 -10   3   6       23.22       18.42      1.38 o
  -9   3   6       12.25       10.88      1.49 o
  -8   3   6      942.33      967.70     12.50 o
  -7   3   6      127.87      135.24      2.89 o
  -6   3   6       80.79       89.10      2.33 o
  -5   3   6      114.70      118.73      2.67 o
  -4   3   6     3200.99     3292.11     32.11 o
  -3   3   6     4038.04     4460.60     46.18 o
  -2   3   6     1030.07     1133.49     12.17 o
  -1   3   6      485.30      510.82      6.32 o
   0   3   6      650.67      745.40      8.45 o
   1   3   6     1210.87     1197.03     12.54 o
   2   3   6      681.07      760.47      8.47 o
   3   3   6       11.59        9.03      0.74 o
   4   3   6      408.95      436.61      5.33 o
   5   3   6       15.78       20.90      1.13 o
   6   3   6      395.38      400.19      5.44 o
   7   3   6       39.64       30.81      1.38 o
   8   3   6       33.67       37.04      1.55 o
   9   3   6        5.45        5.15      1.02 o
  10   3   6      975.42      967.82     10.97 o
  11   3   6      264.93      227.57      3.79 o
  12   3   6      338.94      302.90      9.62 o
  13   3   6       32.25       24.79      3.60 o
  14   3   6        6.02        4.77      3.03 o
  15   3   6       43.15       48.35      6.12 o
  16   3   6        0.22        0.85      2.63 o
  17   3   6       29.62       32.78      4.17 o
  18   3   6       72.68       86.68      5.91 o
  19   3   6       17.67        9.38      5.49 o
  20   3   6       26.09       28.42      7.03 o
  21   3   6       13.98       15.61      4.16 o
 -22   4   6        3.94        3.99      2.91 o
 -21   4   6        4.08        0.04      2.67 o
 -20   4   6       24.01       27.47      3.30 o
 -19   4   6       17.12       19.99      3.04 o
 -18   4   6       28.22       32.64      3.36 o
 -17   4   6       37.36       33.78      4.39 o
 -16   4   6        2.54        2.61      2.21 o
 -15   4   6       14.85       15.82      2.53 o
 -14   4   6        3.05        3.36      2.13 o
 -13   4   6        0.11        1.22      1.60 o
 -12   4   6      106.31      112.25      3.86 o
 -11   4   6        2.17       -0.02      1.58 o
 -10   4   6      203.95      209.94      4.81 o
  -9   4   6       56.00       56.17      2.49 o
  -8   4   6      401.34      409.80      5.94 o
  -7   4   6      262.98      257.74      4.58 o
  -6   4   6       14.42       13.77      1.41 o
  -5   4   6      164.32      166.87      3.58 o
  -4   4   6        0.19        0.28      0.99 o
  -3   4   6      142.55      145.29      3.28 o
  -2   4   6      504.12      563.86      7.68 o
  -1   4   6       85.55       90.69      2.19 o
   0   4   6       12.00       16.78      1.14 o
   1   4   6       19.27       13.39      1.03 o
   2   4   6       11.63       12.96      1.23 o
   3   4   6      623.25      595.90      7.07 o
   4   4   6      128.63      117.66      2.54 o
   5   4   6      439.05      438.53      5.95 o
   6   4   6     1199.72     1215.68     15.24 o
   7   4   6        2.43        0.31      1.11 o
   8   4   6      412.65      391.85      6.06 o
   9   4   6       91.24       81.40      2.65 o
  10   4   6       74.15       67.31      2.79 o
  11   4   6       11.05       10.61      1.56 o
  12   4   6        0.37       -1.17      1.54 o
  13   4   6        0.16        2.44      1.51 o
  14   4   6        8.61        5.45      1.80 o
  15   4   6       70.89       70.44      3.61 o
  16   4   6       47.29       40.13      4.59 o
  17   4   6       67.10       73.78      5.88 o
  18   4   6       28.11       18.36      5.62 o
  19   4   6        2.98        0.11      3.87 o
  20   4   6       24.24       18.51      4.89 o
 -21   5   6        0.02       -2.70      2.70 o
 -20   5   6        2.24       -0.18      2.64 o
 -19   5   6       11.17        8.94      4.02 o
 -18   5   6       45.55       47.47      3.85 o
 -17   5   6       12.56        8.47      3.19 o
 -16   5   6       45.78       55.10      3.82 o
 -15   5   6        4.40        2.66      2.58 o
 -14   5   6       21.83       20.32      2.77 o
 -13   5   6       49.64       40.53      3.17 o
 -12   5   6        0.07       -1.44      1.70 o
 -11   5   6       37.56       27.07      2.51 o
 -10   5   6      199.10      223.30      5.50 o
  -9   5   6      559.04      542.76      9.24 o
  -8   5   6      391.08      372.26      6.46 o
  -7   5   6       85.67       88.38      3.07 o
  -6   5   6       71.28       69.81      2.66 o
  -5   5   6      563.96      522.10      7.72 o
  -4   5   6      161.23      161.63      3.70 o
  -3   5   6      343.39      339.90      5.69 o
  -2   5   6       77.74       72.61      2.34 o
  -1   5   6       72.24       80.54      2.40 o
   0   5   6        1.13        2.54      1.02 o
   1   5   6      536.61      531.75      6.94 o
   2   5   6       21.48       28.54      1.52 o
   3   5   6      258.02      259.94      4.16 o
   4   5   6        0.99        0.02      0.90 o
   5   5   6      168.66      181.97      3.69 o
   6   5   6      141.85      165.92      4.15 o
   7   5   6      421.13      400.87      6.87 o
   8   5   6      202.70      185.26      5.02 o
   9   5   6        0.02       -1.20      1.58 o
  10   5   6       98.84      106.18      4.44 o
  11   5   6       48.88       40.58      3.37 o
  12   5   6        5.29        4.29      1.97 o
  13   5   6        0.10       -0.01      2.59 o
  14   5   6       32.85       36.34      2.95 o
  15   5   6        8.44        7.36      2.16 o
  16   5   6       23.96       20.96      2.57 o
  17   5   6        0.92       -3.35      3.53 o
  18   5   6       15.64       19.12      4.78 o
  19   5   6        0.83        0.88      4.16 o
  20   5   6        6.81       17.26      7.28 o
 -20   6   6        6.97        4.05      3.40 o
 -19   6   6        0.57       -2.10      2.73 o
 -18   6   6        0.20        0.91      2.63 o
 -17   6   6       12.34       13.15      4.12 o
 -16   6   6        0.40        2.83      2.55 o
 -15   6   6       19.89       24.94      3.22 o
 -14   6   6       24.70       24.14      3.17 o
 -13   6   6       97.21       93.02      4.57 o
 -12   6   6       89.82       62.74      3.50 o
 -11   6   6       45.33       45.63      3.10 o
 -10   6   6        7.35        4.94      2.07 o
  -9   6   6       75.61       72.34      3.46 o
  -8   6   6       21.94       22.88      2.20 o
  -7   6   6      161.24      149.88      4.15 o
  -6   6   6      275.24      262.28      4.95 o
  -5   6   6      433.05      412.21      6.34 o
  -4   6   6        0.19       -1.06      1.25 o
  -3   6   6        0.11       -1.11      1.11 o
  -2   6   6       18.68       24.83      1.67 o
  -1   6   6       32.32       37.28      1.81 o
   0   6   6        3.05        5.23      1.28 o
   1   6   6       10.95       13.54      1.46 o
   2   6   6       27.60       21.01      1.63 o
   3   6   6      142.50      133.94      3.15 o
   4   6   6      173.32      171.66      5.13 o
   5   6   6       57.66       57.52      3.22 o
   6   6   6       11.12        9.54      2.28 o
   7   6   6        2.66        2.87      2.01 o
   8   6   6      310.55      313.53      7.19 o
   9   6   6       13.21       13.48      2.64 o
  10   6   6        3.34        3.90      3.09 o
  11   6   6        9.13        7.96      2.54 o
  12   6   6       68.77       70.84      6.74 o
  13   6   6       16.64       23.22      3.04 o
  14   6   6        7.19        5.50      4.44 o
  15   6   6       18.93       20.00      3.35 o
  16   6   6       73.98       75.42      4.47 o
  17   6   6       14.97       19.23      5.52 o
  18   6   6       28.92       31.63      5.75 o
 -19   7   6       10.05        9.33      3.94 o
 -18   7   6        1.32        5.65      3.01 o
 -17   7   6       46.41       49.13      4.50 o
 -16   7   6       13.09       15.02      3.21 o
 -15   7   6       54.89       49.38      5.23 o
 -14   7   6       16.79       10.26      2.96 o
 -13   7   6       22.32       26.63      3.41 o
 -12   7   6        5.89        7.79      2.81 o
 -11   7   6      136.48      130.94      4.86 o
 -10   7   6        0.30        0.92      1.97 o
  -9   7   6        8.29        7.67      2.20 o
  -8   7   6        3.65        2.13      1.98 o
  -7   7   6       42.55       39.75      2.66 o
  -6   7   6      340.18      348.61      6.63 o
  -5   7   6        0.05        0.00      1.69 o
  -4   7   6        7.25        4.61      1.57 o
  -3   7   6       22.14       21.31      1.83 o
  -2   7   6      203.59      184.43      3.90 o
  -1   7   6      179.10      173.51      3.78 o
   0   7   6       84.64       75.65      2.81 o
   1   7   6      131.52      125.54      3.80 o
   2   7   6       10.08        7.39      1.95 o
   3   7   6      423.67      380.00     10.83 o
   4   7   6       35.24       31.73      2.98 o
   5   7   6       70.41       53.31      3.48 o
   6   7   6      114.71       99.77      4.42 o
   7   7   6       84.17       79.25      4.01 o
   8   7   6      205.59      182.31      6.73 o
   9   7   6       33.29       36.18      4.52 o
  10   7   6        2.90        1.78      4.39 o
  11   7   6       45.44       47.00      4.05 o
  12   7   6       26.14       24.13      3.44 o
  13   7   6       49.00       52.23      4.28 o
  14   7   6       53.52       56.13      4.45 o
  15   7   6       88.50      100.30      5.55 o
  16   7   6        0.19       -2.71      2.71 o
  17   7   6       24.69       25.14      8.17 o
 -17   8   6       11.06       14.64      3.53 o
 -16   8   6       19.11       27.68      4.03 o
 -15   8   6       97.99       98.53      5.96 o
 -14   8   6       11.19       16.89      3.43 o
 -13   8   6      109.38      108.07      5.60 o
 -12   8   6       25.58       30.42      3.71 o
 -11   8   6       22.01       28.11      3.65 o
 -10   8   6        0.06       -1.14      2.19 o
  -9   8   6        8.77       14.68      2.65 o
  -8   8   6       50.47       50.57      3.90 o
  -7   8   6       22.04       20.50      2.69 o
  -6   8   6       24.15       21.18      2.73 o
  -5   8   6        0.08       -0.09      2.11 o
  -4   8   6       63.34       61.56      2.95 o
  -3   8   6      206.87      200.25      4.45 o
  -2   8   6        9.79       13.31      2.03 o
  -1   8   6       18.77       22.03      2.17 o
   0   8   6       13.60       17.64      2.22 o
   1   8   6       91.25       84.51      4.32 o
   2   8   6      187.03      169.25      5.71 o
   3   8   6       26.41       14.14      2.74 o
   4   8   6       30.74       24.46      2.99 o
   5   8   6       47.54       48.58      3.65 o
   6   8   6       30.57       31.81      3.23 o
   7   8   6        7.04        3.91      3.31 o
   8   8   6        5.13        0.55      2.58 o
   9   8   6        1.54        5.78      2.90 o
  10   8   6       35.93       43.97      4.25 o
  11   8   6        0.01       -1.07      2.84 o
  12   8   6       11.87       11.37      3.38 o
  13   8   6        2.93        2.57      3.22 o
  14   8   6       26.69       28.45      4.66 o
  15   8   6       17.26       19.83      3.78 o
 -15   9   6        5.84        5.73      4.09 o
 -14   9   6       50.25       51.08      4.77 o
 -13   9   6       11.84       12.04      3.50 o
 -12   9   6      100.85      102.93      5.72 o
 -11   9   6       13.97       17.87      3.57 o
 -10   9   6       25.78       33.38      3.85 o
  -9   9   6        1.00       -1.20      2.35 o
  -8   9   6        1.67       -0.05      2.39 o
  -7   9   6        5.86        5.56      2.46 o
  -6   9   6        7.76        2.34      2.68 o
  -5   9   6        2.50        5.75      2.73 o
  -4   9   6       18.18       25.22      3.55 o
  -3   9   6       93.98       94.08      3.98 o
  -2   9   6        2.10        3.04      2.08 o
  -1   9   6       56.38       61.32      4.13 o
   0   9   6       41.18       47.36      3.79 o
   1   9   6        1.44       -1.13      2.41 o
   2   9   6       12.94        8.68      2.70 o
   3   9   6        6.26        1.94      2.44 o
   4   9   6        6.00        2.74      2.50 o
   5   9   6        0.36       -2.38      2.38 o
   6   9   6       35.77       32.18      4.26 o
   7   9   6       29.17       34.66      4.31 o
   8   9   6       23.57       25.42      4.12 o
   9   9   6        1.47        6.05      3.29 o
  10   9   6        2.99       10.19      4.11 o
  11   9   6       88.73      107.53      9.12 o
  12   9   6        9.14       13.96      3.91 o
  13   9   6        7.82        4.55      3.49 o
 -12  10   6        0.07       -1.96      4.57 o
 -11  10   6       16.26       21.35      4.49 o
 -10  10   6       11.20       14.40      4.17 o
  -9  10   6        8.45        8.39      3.84 o
  -8  10   6        1.94        4.89      3.16 o
  -7  10   6        9.78       21.91      3.84 o
  -6  10   6        6.22        6.44      4.35 o
  -5  10   6       41.40       58.68      5.92 o
  -4  10   6        9.86       10.44      3.65 o
  -3  10   6       87.51       78.40      6.09 o
  -2  10   6       10.11       12.66      3.57 o
  -1  10   6        1.67       -0.16      2.75 o
   0  10   6        5.48        4.32      2.79 o
   1  10   6        3.62        2.33      3.40 o
   2  10   6        0.03        1.28      3.29 o
   3  10   6        5.04        5.42      3.42 o
   4  10   6       11.27       13.82      3.72 o
   5  10   6        0.57        2.49      4.50 o
   6  10   6        0.01        0.94      5.03 o
   7  10   6        0.25       -1.35      3.39 o
   8  10   6        6.46        3.63      3.77 o
   9  10   6        2.82        1.19      3.74 o
  10  10   6        4.71       -0.23      4.56 o
  -7  11   6        3.27        4.38      5.27 o
  -6  11   6        4.43        5.97      6.10 o
  -5  11   6        0.08       -4.16      4.16 o
  -4  11   6        2.37        6.35      3.57 o
  -3  11   6       12.90       22.15      4.41 o
  -2  11   6        0.07       -3.14      3.14 o
  -1  11   6        1.06       -2.78      3.39 o
   0  11   6        6.72        6.16      4.02 o
   1  11   6        9.25       14.10      4.39 o
   2  11   6       14.16        7.96      6.00 o
   3  11   6        0.31        0.54      4.55 o
   4  11   6        3.72        0.75      4.75 o
   5  11   6        0.97       -0.97      4.32 o
   6  11   6        2.06       13.35      8.29 o
 -23   1   7        0.19        4.21      2.78 o
 -22   1   7        2.49       -0.58      2.50 o
 -21   1   7       11.70       13.23      2.94 o
 -20   1   7       24.27       29.91      3.30 o
 -19   1   7       23.46       26.58      3.21 o
 -18   1   7        4.32        3.90      2.16 o
 -17   1   7        0.00       -0.11      2.01 o
 -16   1   7       66.43       65.60      4.56 o
 -15   1   7       17.48       18.74      2.51 o
 -14   1   7       20.23       26.26      2.49 o
 -13   1   7       14.17       15.24      1.80 o
 -12   1   7        8.06        6.22      1.03 o
 -11   1   7       26.53       22.52      1.45 o
 -10   1   7        0.56        2.98      0.97 o
  -9   1   7       33.04       39.41      1.67 o
  -8   1   7        0.07        2.34      0.94 o
  -7   1   7     1499.49     1545.00     16.36 o
  -6   1   7      131.32      102.59      2.39 o
  -5   1   7      879.70      904.21     12.44 o
  -4   1   7      762.49      872.30     10.20 o
  -3   1   7     1474.19     1524.36     15.66 o
  -2   1   7     2716.33     2882.28     26.26 o
  -1   1   7       26.64       13.52      1.02 o
   0   1   7        1.51       -0.30      0.58 o
   1   1   7      498.14      539.14      5.87 o
   2   1   7     1672.58     1927.30     19.02 o
   3   1   7        0.58        4.27      0.64 o
   4   1   7     1088.43     1209.35     11.40 o
   5   1   7        3.94        5.45      0.62 o
   6   1   7        7.84        3.87      0.65 o
   7   1   7      499.16      571.73      7.63 o
   8   1   7       18.13       25.98      1.21 o
   9   1   7       51.86       58.31      1.74 o
  10   1   7      120.07      105.63      2.46 o
  11   1   7      119.99      119.91      2.66 o
  12   1   7      165.99      153.82      3.92 o
  13   1   7       60.42       54.99      2.53 o
  14   1   7       87.28       94.38      3.43 o
  15   1   7        0.56       -2.14      2.63 o
  16   1   7        3.88        1.17      1.23 o
  17   1   7       15.88       15.32      1.68 o
  18   1   7       33.67       38.88      2.71 o
  19   1   7       17.33       23.18      2.49 o
  20   1   7        0.03        0.47      2.65 o
  21   1   7       10.54       11.42      3.30 o
 -23   2   7       11.41       17.06      3.38 o
 -22   2   7        4.29        1.43      2.65 o
 -21   2   7        0.55       -0.97      2.42 o
 -20   2   7       45.80       41.74      3.60 o
 -19   2   7        4.63        5.26      2.55 o
 -18   2   7       46.69       42.30      3.39 o
 -17   2   7        0.32        4.03      2.19 o
 -16   2   7       15.90       12.48      2.41 o
 -15   2   7       52.98       49.99      3.25 o
 -14   2   7       26.75       27.88      2.67 o
 -13   2   7       35.29       33.96      2.32 o
 -12   2   7       23.22       25.88      1.60 o
 -11   2   7       15.78       11.37      1.96 o
 -10   2   7        0.95        1.39      1.04 o
  -9   2   7      200.13      193.87      3.63 o
  -8   2   7        1.17        3.78      1.05 o
  -7   2   7       35.49       35.13      1.61 o
  -6   2   7      373.57      417.71      5.68 o
  -5   2   7     1278.53     1345.90     15.43 o
  -4   2   7        5.33        6.91      1.20 o
  -3   2   7        0.34       -1.07      1.07 o
  -2   2   7      111.36       94.07      2.26 o
  -1   2   7      309.65      337.32      4.62 o
   0   2   7     1198.13     1292.10     12.59 o
   1   2   7      282.45      287.09      3.77 o
   2   2   7      140.46      155.87      2.73 o
   3   2   7     2196.45     2481.60     22.60 o
   4   2   7      523.89      557.38      6.50 o
   5   2   7       78.98       69.93      2.42 o
   6   2   7        2.66        2.42      0.80 o
   7   2   7      398.20      390.32      5.18 o
   8   2   7      114.38      110.85      2.22 o
   9   2   7      151.38      145.64      2.94 o
  10   2   7      844.36      745.31      9.59 o
  11   2   7      282.51      264.15      4.80 o
  12   2   7      141.79      116.16      3.20 o
  13   2   7      473.16      395.13      6.56 o
  14   2   7       49.19       44.09      2.57 o
  15   2   7        0.75        1.70      1.36 o
  16   2   7        0.04       -1.29      1.29 o
  17   2   7        0.66        2.65      2.83 o
  18   2   7        3.73        0.27      2.87 o
  19   2   7        1.62       -0.12      2.88 o
  20   2   7        2.17        4.72      3.16 o
  21   2   7       14.78       17.95      6.12 o
 -22   3   7        0.00        0.66      2.69 o
 -21   3   7        0.00       -2.38      2.38 o
 -20   3   7        0.01        3.61      2.53 o
 -19   3   7        2.14        0.91      2.46 o
 -18   3   7       38.96       30.55      3.24 o
 -17   3   7        8.76        9.11      2.48 o
 -16   3   7       55.43       52.93      3.52 o
 -15   3   7       26.28       28.40      3.58 o
 -14   3   7        0.24        1.89      1.98 o
 -13   3   7      403.91      369.98      7.10 o
 -12   3   7      251.85      230.38      6.63 o
 -11   3   7       31.21       30.36      1.74 o
 -10   3   7      154.44      157.61      3.41 o
  -9   3   7      276.11      249.74      4.35 o
  -8   3   7       50.31       56.82      2.13 o
  -7   3   7      399.17      383.19      5.99 o
  -6   3   7        9.14        6.83      1.25 o
  -5   3   7       11.38        6.20      1.24 o
  -4   3   7       81.24       92.96      2.70 o
  -3   3   7      540.42      553.33      7.59 o
  -2   3   7      131.69      166.33      3.43 o
  -1   3   7       55.82       73.39      2.14 o
   0   3   7        1.37        4.75      0.90 o
   1   3   7      101.64      112.81      2.41 o
   2   3   7       32.13       31.03      1.53 o
   3   3   7       14.65       16.01      1.36 o
   4   3   7        0.08        0.53      0.70 o
   5   3   7      710.15      712.45      8.18 o
   6   3   7      163.34      172.65      2.95 o
   7   3   7      124.75      129.32      2.47 o
   8   3   7      573.42      537.99      6.87 o
   9   3   7        6.13        7.76      0.94 o
  10   3   7      179.08      177.10      3.70 o
  11   3   7      495.73      473.14      8.65 o
  12   3   7      334.34      306.09      5.63 o
  13   3   7       10.44       11.61      1.63 o
  14   3   7       13.49       18.45      3.36 o
  15   3   7       49.83       47.77      6.48 o
  16   3   7        8.86        3.87      2.98 o
  17   3   7       58.44       55.23      5.04 o
  18   3   7       37.59       49.35      5.02 o
  19   3   7       17.10       16.72      4.22 o
  20   3   7       50.21       55.55      5.68 o
  21   3   7        3.18        0.28      3.73 o
 -22   4   7        0.05        1.83      3.93 o
 -21   4   7       23.25       25.94      3.56 o
 -20   4   7        2.90        0.07      3.59 o
 -19   4   7       19.31       26.09      3.32 o
 -18   4   7       54.77       58.70      4.02 o
 -17   4   7       16.08       15.54      2.85 o
 -16   4   7       48.15       49.55      4.28 o
 -15   4   7       83.53       83.09      4.24 o
 -14   4   7      119.39      118.38      5.52 o
 -13   4   7        8.94       10.82      2.50 o
 -12   4   7      629.30      613.02     10.07 o
 -11   4   7       43.28       43.50      2.74 o
 -10   4   7      190.49      203.63      5.16 o
  -9   4   7      106.60      101.95      3.79 o
  -8   4   7      370.37      356.23      6.01 o
  -7   4   7       64.13       46.63      2.20 o
  -6   4   7       13.94       11.67      1.44 o
  -5   4   7       36.77       44.45      2.04 o
  -4   4   7        4.30        3.35      1.18 o
  -3   4   7      179.11      178.00      3.77 o
  -2   4   7        0.16       -0.36      1.20 o
  -1   4   7       38.55       50.18      2.02 o
   0   4   7      816.51      846.13      9.77 o
   1   4   7       65.70       80.23      2.26 o
   2   4   7      118.44      118.49      2.68 o
   3   4   7        5.21        5.85      0.92 o
   4   4   7     1154.36     1221.75     12.95 o
   5   4   7     2255.14     2221.05     22.15 o
   6   4   7       11.26        6.91      1.38 o
   7   4   7      255.35      263.39      5.43 o
   8   4   7        1.71        2.43      2.05 o
   9   4   7     1313.74     1239.42     18.96 o
  10   4   7       76.84       85.94      4.23 o
  11   4   7        7.53        3.59      2.68 o
  12   4   7       66.82       75.05      3.51 o
  13   4   7        0.15       -1.08      1.93 o
  14   4   7       37.26       40.59      2.67 o
  15   4   7       26.54       29.84      2.33 o
  16   4   7       10.96       23.08      4.19 o
  17   4   7        1.91        0.58      3.37 o
  18   4   7      157.63      186.01      9.12 o
  19   4   7       31.60       36.26      6.71 o
  20   4   7        4.54       -6.06      6.06 o
 -21   5   7        1.20        0.48      3.00 o
 -20   5   7       48.57       58.89      6.38 o
 -19   5   7        0.00       -0.54      2.58 o
 -18   5   7        0.29        2.35      2.63 o
 -17   5   7        1.73       -2.32      2.32 o
 -16   5   7        1.07       -1.50      2.17 o
 -15   5   7       30.65       30.37      3.32 o
 -14   5   7       15.05       14.09      2.85 o
 -13   5   7        0.11        1.93      2.17 o
 -12   5   7       27.04       30.11      4.48 o
 -11   5   7       13.30       14.59      2.34 o
 -10   5   7       38.45       42.40      4.85 o
  -9   5   7        1.10        4.73      1.70 o
  -8   5   7      222.19      220.59      4.91 o
  -7   5   7      716.90      676.11      9.57 o
  -6   5   7        7.82        6.43      1.85 o
  -5   5   7       45.25       46.63      2.60 o
  -4   5   7       11.30        9.37      1.49 o
  -3   5   7      342.84      322.38      5.60 o
  -2   5   7        3.14        3.14      1.23 o
  -1   5   7       31.82       41.95      2.40 o
   0   5   7       85.80       96.92      3.44 o
   1   5   7       27.79       27.54      1.52 o
   2   5   7        0.88        2.66      0.93 o
   3   5   7      105.25      112.69      3.28 o
   4   5   7        6.33        8.34      1.09 o
   5   5   7      617.37      540.37      9.99 o
   6   5   7      269.21      281.62      6.17 o
   7   5   7      111.15      111.75      4.04 o
   8   5   7      108.81      108.69      5.36 o
   9   5   7       36.80       30.60      2.85 o
  10   5   7       62.85       67.60      3.78 o
  11   5   7        0.37        2.17      1.93 o
  12   5   7        1.17        0.50      1.88 o
  13   5   7       26.99       27.98      2.81 o
  14   5   7        6.18        1.26      1.97 o
  15   5   7        1.32       -0.94      1.91 o
  16   5   7       11.52       11.89      2.37 o
  17   5   7       53.63       55.19      6.01 o
  18   5   7        4.53        8.78      4.88 o
  19   5   7        0.30       -3.08      3.95 o
 -20   6   7       13.26       11.65      4.69 o
 -19   6   7       15.68       17.43      3.44 o
 -18   6   7       32.07       39.81      3.97 o
 -17   6   7       23.74       28.52      3.60 o
 -16   6   7        1.51        0.49      2.49 o
 -15   6   7        0.03       -1.04      2.27 o
 -14   6   7       90.83       90.08      4.80 o
 -13   6   7      126.34      144.66      5.65 o
 -12   6   7      108.70      110.50      4.57 o
 -11   6   7        3.10        1.54      2.09 o
 -10   6   7        4.26        1.07      2.00 o
  -9   6   7      129.40      130.43      4.58 o
  -8   6   7      862.72      835.31     11.65 o
  -7   6   7        1.71        1.60      1.73 o
  -6   6   7       17.98       12.62      1.90 o
  -5   6   7      162.59      144.08      4.01 o
  -4   6   7      297.93      306.37      5.77 o
  -3   6   7       14.17        9.39      1.62 o
  -2   6   7       76.36       66.59      2.51 o
  -1   6   7        8.61       10.64      1.47 o
   0   6   7      109.43       88.01      2.75 o
   1   6   7        6.22        6.00      1.29 o
   2   6   7       41.12       38.35      2.54 o
   3   6   7       11.28       13.54      1.73 o
   4   6   7       31.39       27.58      2.68 o
   5   6   7      432.12      408.58      8.49 o
   6   6   7      164.16      142.80      5.55 o
   7   6   7       12.85       14.01      3.34 o
   8   6   7       52.43       45.73      3.58 o
   9   6   7       56.63       60.03      3.93 o
  10   6   7      219.88      217.55      6.96 o
  11   6   7       11.62       12.89      3.87 o
  12   6   7       12.97       14.65      2.92 o
  13   6   7       11.66        7.07      2.55 o
  14   6   7        1.09        0.05      3.09 o
  15   6   7       30.59       34.48      3.45 o
  16   6   7        4.78       11.45      6.35 o
  17   6   7       28.44       33.02      7.73 o
  18   6   7        7.29        3.05      4.46 o
 -18   7   7        1.70        3.99      3.04 o
 -17   7   7       26.92       24.98      5.27 o
 -16   7   7        0.37        3.95      2.96 o
 -15   7   7        9.18        9.84      3.14 o
 -14   7   7       24.63       21.40      3.38 o
 -13   7   7        9.48        7.55      2.95 o
 -12   7   7       11.70       10.72      2.89 o
 -11   7   7        8.63        7.09      2.39 o
 -10   7   7       13.29       10.64      2.48 o
  -9   7   7        5.53        5.50      2.71 o
  -8   7   7       47.38       47.20      3.15 o
  -7   7   7        3.17        2.44      1.99 o
  -6   7   7       17.71       10.30      2.04 o
  -5   7   7       12.16        6.91      1.66 o
  -4   7   7       78.90       74.82      2.93 o
  -3   7   7        3.19        3.79      1.54 o
  -2   7   7       13.12        7.89      1.56 o
  -1   7   7      104.57       99.56      3.00 o
   0   7   7      103.96      116.87      3.51 o
   1   7   7      107.55      103.84      3.30 o
   2   7   7       78.54       83.84      3.75 o
   3   7   7       11.15       12.13      2.44 o
   4   7   7        4.75        6.99      2.27 o
   5   7   7        0.71        0.96      2.10 o
   6   7   7       60.48       60.85      3.97 o
   7   7   7       82.29       79.68      4.11 o
   8   7   7        0.32       -1.25      2.30 o
   9   7   7       60.41       63.00      4.42 o
  10   7   7        0.42        2.13      2.56 o
  11   7   7       19.19       15.47      3.17 o
  12   7   7       22.57       18.52      6.09 o
  13   7   7       36.30       32.94      4.60 o
  14   7   7        5.59        5.23      2.95 o
  15   7   7       19.28       28.94      5.80 o
  16   7   7        1.30        2.99      5.10 o
  17   7   7        8.43        5.91      3.62 o
 -17   8   7       19.37       19.39      4.73 o
 -16   8   7       13.25       20.52      5.17 o
 -15   8   7       38.02       39.33      4.44 o
 -14   8   7       19.08       20.55      3.70 o
 -13   8   7       77.74       82.52      6.07 o
 -12   8   7        3.61        6.86      2.97 o
 -11   8   7       61.16       73.16      4.70 o
 -10   8   7       17.91       22.03      2.95 o
  -9   8   7        6.73        8.39      2.47 o
  -8   8   7      115.94      103.54      4.52 o
  -7   8   7        5.39        1.94      2.17 o
  -6   8   7       34.23       32.35      2.96 o
  -5   8   7        5.11        2.69      1.80 o
  -4   8   7       10.41        8.07      2.03 o
  -3   8   7       58.77       61.37      2.94 o
  -2   8   7       27.71       29.47      2.41 o
  -1   8   7        0.29       -0.48      1.59 o
   0   8   7       31.80       31.56      2.87 o
   1   8   7        0.28        0.53      1.86 o
   2   8   7       18.00       11.29      2.66 o
   3   8   7        0.02       -1.96      1.96 o
   4   8   7       33.69       43.14      3.58 o
   5   8   7        0.80       -1.07      2.24 o
   6   8   7        0.61       -2.42      2.42 o
   7   8   7        9.93        9.40      3.06 o
   8   8   7       60.64       69.89      6.48 o
   9   8   7        0.91        1.83      2.84 o
  10   8   7        3.83       -2.17      4.84 o
  11   8   7       22.02       32.36      5.54 o
  12   8   7      111.92      122.50      8.86 o
  13   8   7        5.98        8.19      3.40 o
  14   8   7        0.01        2.12      4.33 o
  15   8   7       20.37       22.31      3.96 o
 -14   9   7       23.87       23.36      4.00 o
 -13   9   7        2.35        4.78      3.25 o
 -12   9   7        0.06       -2.91      2.91 o
 -11   9   7        0.03        2.12      2.89 o
 -10   9   7        0.20       -0.68      2.84 o
  -9   9   7        3.19        0.85      2.49 o
  -8   9   7        2.51        2.50      2.45 o
  -7   9   7       87.02       93.60      5.21 o
  -6   9   7       20.04       26.94      4.33 o
  -5   9   7        0.04        2.80      2.66 o
  -4   9   7       27.79       25.04      3.49 o
  -3   9   7       25.77       26.87      2.79 o
  -2   9   7       35.69       40.92      3.39 o
  -1   9   7       42.97       40.05      3.40 o
   0   9   7        0.46        2.38      2.73 o
   1   9   7       17.97       21.92      2.85 o
   2   9   7        9.15        9.53      2.89 o
   3   9   7        3.58       -2.42      2.42 o
   4   9   7        2.29       -2.03      2.85 o
   5   9   7       20.32       22.19      3.88 o
   6   9   7        4.35        7.86      3.31 o
   7   9   7       57.82       67.64      5.79 o
   8   9   7       27.34       31.17      4.43 o
   9   9   7       23.97       28.71      4.34 o
  10   9   7       39.18       42.15      4.86 o
  11   9   7        5.33        4.30      3.93 o
  12   9   7        0.60       -0.49      3.20 o
  13   9   7        2.60        3.61      3.61 o
 -11  10   7       20.27       16.53      4.30 o
 -10  10   7        3.93        7.18      3.89 o
  -9  10   7        0.63        9.71      4.04 o
  -8  10   7        2.61        3.20      3.16 o
  -7  10   7       63.27       84.09      5.50 o
  -6  10   7       18.36       31.17      4.15 o
  -5  10   7       69.88       84.68      6.13 o
  -4  10   7        4.99        9.87      6.45 o
  -3  10   7        8.80        7.71      7.60 o
  -2  10   7        6.49        9.16      3.48 o
  -1  10   7       16.76       21.01      3.49 o
   0  10   7       40.83       39.87      4.12 o
   1  10   7        9.55       15.76      3.49 o
   2  10   7       45.43       44.66      4.24 o
   3  10   7       25.89       34.84      4.66 o
   4  10   7       24.16       22.93      4.20 o
   5  10   7        7.33       12.22      3.82 o
   6  10   7       53.22       59.42      5.45 o
   7  10   7        2.01       12.82      4.14 o
   8  10   7       15.78       20.05      7.29 o
   9  10   7       50.95       68.56      5.89 o
  10  10   7       10.80       11.88      7.97 o
  -6  11   7       15.32       14.58      5.36 o
  -5  11   7        4.38       -1.16      4.28 o
  -4  11   7       57.51       76.25      7.61 o
  -3  11   7        0.25        0.19      4.66 o
  -2  11   7       29.52       37.53      7.53 o
  -1  11   7       49.34       70.29      6.08 o
   0  11   7       12.06       13.45      4.38 o
   1  11   7       67.62       72.22      6.34 o
   2  11   7       43.75       63.06      5.21 o
   3  11   7        1.48        1.14      3.74 o
   4  11   7        7.41        8.04      4.13 o
 -23   0   8        8.94        9.34      4.30 o
 -22   0   8        1.43       -3.30      3.30 o
 -21   0   8       15.98       20.21      4.68 o
 -20   0   8        2.91        1.16      3.51 o
 -19   0   8        0.02       -1.14      3.09 o
 -18   0   8        4.34        0.06      3.55 o
 -17   0   8       29.16       30.29      4.52 o
 -16   0   8        0.01       -2.61      2.61 o
 -15   0   8        0.01        1.63      3.50 o
 -14   0   8      478.59      438.08     23.91 o
 -13   0   8        0.18        2.46      2.73 o
 -12   0   8      635.70      625.60     12.87 o
 -11   0   8        0.25       -1.42      1.42 o
 -10   0   8       16.73       12.36      1.92 o
  -9   0   8      232.07      244.78      6.34 o
  -8   0   8      164.13      186.66      6.07 o
  -7   0   8     1858.27     1940.02     30.39 o
  -6   0   8     3064.21     3048.19     45.83 o
  -5   0   8        7.06       11.41      1.74 o
  -4   0   8      284.44      327.35      7.16 o
  -3   0   8      633.23      849.23     14.62 o
  -2   0   8      368.93      454.50      8.87 o
  -1   0   8     3318.55     3652.34     46.61 o
   0   0   8       32.04       57.84      2.27 o
   1   0   8     1582.81     1639.29     21.94 o
   2   0   8      482.38      460.80      7.45 o
   3   0   8     1253.90     1338.63     20.99 o
   4   0   8       15.06        9.98      1.06 o
   5   0   8      639.74      593.91     10.04 o
   6   0   8      855.09      939.57     13.09 o
   7   0   8        0.11        2.09      1.19 o
   8   0   8      260.99      276.74      7.04 o
   9   0   8      645.94      659.93     11.48 o
  10   0   8      605.03      558.67     12.47 o
  11   0   8       54.29       52.50      4.61 o
  12   0   8       92.59       85.03      5.56 o
  13   0   8      159.28      143.70      7.28 o
  14   0   8       49.24       48.11      4.45 o
  15   0   8       47.23       45.75      4.59 o
  16   0   8        9.52       11.23      2.32 o
  17   0   8       35.14       34.74      3.23 o
  18   0   8        0.75       -0.04      2.25 o
  19   0   8        0.11       -3.09      3.09 o
  20   0   8        3.06       -0.14      3.48 o
  21   0   8        0.81        1.54      3.48 o
 -23   1   8        1.53        1.26      2.92 o
 -22   1   8        0.72       -2.51      2.51 o
 -21   1   8        0.08       -0.98      3.11 o
 -20   1   8       22.25       28.53      3.40 o
 -19   1   8       17.31       15.77      2.96 o
 -18   1   8        4.75        6.06      2.45 o
 -17   1   8        7.68        6.88      2.64 o
 -16   1   8       14.28       14.32      2.50 o
 -15   1   8       87.59       85.07      4.60 o
 -14   1   8        2.95        4.64      2.97 o
 -13   1   8      178.64      178.04      4.54 o
 -12   1   8        1.18        2.37      1.31 o
 -11   1   8       68.01       68.74      2.46 o
 -10   1   8        0.31        0.34      1.03 o
  -9   1   8        0.28       -0.33      1.25 o
  -8   1   8      739.63      725.36      9.48 o
  -7   1   8       34.08       30.35      1.97 o
  -6   1   8       46.62       39.89      2.07 o
  -5   1   8       38.36       34.76      1.77 o
  -4   1   8     1786.00     1956.65     21.47 o
  -3   1   8      197.60      203.47      3.75 o
  -2   1   8      845.46      885.11      9.88 o
  -1   1   8       51.36       48.71      1.64 o
   0   1   8        3.00        2.86      0.75 o
   1   1   8      152.28      170.42      2.73 o
   2   1   8       63.91       71.25      1.82 o
   3   1   8       14.84       20.86      1.00 o
   4   1   8      163.95      178.61      4.37 o
   5   1   8       75.70      104.62      1.94 o
   6   1   8       14.37       11.71      0.89 o
   7   1   8        5.96        5.27      0.98 o
   8   1   8       10.35        9.69      1.18 o
   9   1   8      101.40      112.31      2.73 o
  10   1   8      132.95      123.17      3.26 o
  11   1   8      566.88      530.69      9.56 o
  12   1   8       56.00       53.03      3.26 o
  13   1   8      147.04      151.18      5.34 o
  14   1   8       24.70       24.28      2.55 o
  15   1   8        0.37        0.69      1.51 o
  16   1   8        0.55        1.02      1.38 o
  17   1   8        9.66        9.70      1.70 o
  18   1   8       11.66        9.65      2.32 o
  19   1   8        5.94        4.03      2.01 o
  20   1   8        3.46        2.78      2.85 o
  21   1   8        3.80        6.89      4.45 o
 -23   2   8        6.70        6.68      3.63 o
 -22   2   8        2.06       -0.23      2.72 o
 -21   2   8        0.37       -1.09      2.52 o
 -20   2   8        0.20       -0.26      2.47 o
 -19   2   8        1.74        3.88      2.61 o
 -18   2   8       10.02       16.57      2.81 o
 -17   2   8        1.77        5.08      2.27 o
 -16   2   8        2.42        3.25      2.18 o
 -15   2   8        0.95       -1.94      1.94 o
 -14   2   8       12.80       13.52      2.47 o
 -13   2   8       64.06       58.37      2.91 o
 -12   2   8      242.73      254.82      5.57 o
 -11   2   8        9.32        7.72      1.42 o
 -10   2   8       26.14       24.19      3.40 o
  -9   2   8      292.42      288.29      5.14 o
  -8   2   8      110.71      124.28      3.27 o
  -7   2   8       16.19       22.94      1.66 o
  -6   2   8     1964.27     2054.00     22.74 o
  -5   2   8       89.63       80.77      2.62 o
  -4   2   8     1664.05     1774.65     19.81 o
  -3   2   8        3.41        3.48      1.16 o
  -2   2   8      165.67      152.00      3.25 o
  -1   2   8       71.11       90.81      2.24 o
   0   2   8       12.41       18.45      1.18 o
   1   2   8      459.83      440.26      5.62 o
   2   2   8      290.48      305.77      4.36 o
   3   2   8       21.63       24.41      1.10 o
   4   2   8      160.54      150.91      2.58 o
   5   2   8      660.59      694.79      7.28 o
   6   2   8        2.72        2.40      0.72 o
   7   2   8       24.05       17.42      1.49 o
   8   2   8       15.61       13.53      1.06 o
   9   2   8        5.38        6.92      1.17 o
  10   2   8       28.77       29.82      1.97 o
  11   2   8       27.86       34.02      2.06 o
  12   2   8       60.41       63.82      2.72 o
  13   2   8       59.53       56.76      3.66 o
  14   2   8        1.06        0.67      1.66 o
  15   2   8        0.95        0.40      1.50 o
  16   2   8       24.93       31.65      3.77 o
  17   2   8       91.71       93.03      3.77 o
  18   2   8        0.27       -2.80      2.80 o
  19   2   8       15.00        7.86      3.39 o
  20   2   8       14.60       14.25      3.78 o
  21   2   8        2.94        0.91      3.36 o
 -22   3   8        7.42        8.90      3.18 o
 -21   3   8        3.83        5.25      3.24 o
 -20   3   8        4.99        6.70      2.75 o
 -19   3   8        5.13        7.67      2.78 o
 -18   3   8        0.55       -2.99      3.47 o
 -17   3   8       30.18       31.23      3.27 o
 -16   3   8        2.12        7.38      2.42 o
 -15   3   8       99.33      104.84      4.65 o
 -14   3   8       56.42       58.47      3.64 o
 -13   3   8      305.17      318.94      6.69 o
 -12   3   8        0.06       -1.59      1.59 o
 -11   3   8       18.74       24.44      2.25 o
 -10   3   8       89.42       73.75      2.78 o
  -9   3   8      358.72      343.77      5.88 o
  -8   3   8      413.43      401.68      6.44 o
  -7   3   8       14.94       19.60      1.67 o
  -6   3   8      146.09      164.20      3.73 o
  -5   3   8     1180.77     1306.00     15.44 o
  -4   3   8     2493.64     2482.64     27.07 o
  -3   3   8     1429.65     1520.64     17.42 o
  -2   3   8      147.08      125.20      3.09 o
  -1   3   8       67.18       72.75      2.15 o
   0   3   8      396.69      449.81      6.53 o
   1   3   8      570.65      579.04      7.09 o
   2   3   8       14.89       17.15      1.29 o
   3   3   8       38.09       44.33      1.54 o
   4   3   8      245.48      240.22      4.03 o
   5   3   8       70.19       71.56      2.88 o
   6   3   8        2.08        6.86      1.54 o
   7   3   8      419.17      422.64      5.97 o
   8   3   8       97.47      106.02      4.34 o
   9   3   8       62.90       56.16      2.83 o
  10   3   8        3.44        4.27      1.50 o
  11   3   8      728.16      667.37     15.27 o
  12   3   8        3.54        1.90      1.86 o
  13   3   8       35.13       39.45      3.10 o
  14   3   8        3.78        2.78      1.64 o
  15   3   8       10.20        3.85      1.64 o
  16   3   8       18.33       20.05      3.63 o
  17   3   8       39.69       45.14      4.88 o
  18   3   8        3.59        3.73      3.67 o
  19   3   8       25.45       35.59      7.70 o
  20   3   8       22.63       23.69      4.68 o
 -21   4   8        2.31       -1.71      2.69 o
 -20   4   8        6.63        5.10      2.95 o
 -19   4   8        0.20       -1.25      2.61 o
 -18   4   8       51.46       59.61      5.26 o
 -17   4   8        3.26        5.27      2.56 o
 -16   4   8       45.53       50.29      3.80 o
 -15   4   8       54.54       56.64      3.85 o
 -14   4   8       15.58       18.78      2.81 o
 -13   4   8        0.37       -1.21      1.80 o
 -12   4   8       19.73       15.43      2.31 o
 -11   4   8       55.40       61.89      4.21 o
 -10   4   8      287.83      302.65      7.10 o
  -9   4   8      539.95      517.27      8.02 o
  -8   4   8      235.01      225.05      4.74 o
  -7   4   8        2.35        0.28      1.27 o
  -6   4   8        5.73        3.55      1.31 o
  -5   4   8       45.28       61.59      2.44 o
  -4   4   8        5.34        3.39      1.23 o
  -3   4   8      112.09       96.61      2.93 o
  -2   4   8        5.25        4.32      1.23 o
  -1   4   8      527.92      539.70      7.65 o
   0   4   8      438.61      441.13      6.09 o
   1   4   8      152.07      144.70      3.05 o
   2   4   8      480.45      543.58      7.58 o
   3   4   8       85.43       93.59      2.36 o
   4   4   8        6.25        5.61      0.78 o
   5   4   8      169.80      180.34      3.58 o
   6   4   8      187.36      168.83      6.30 o
   7   4   8      216.65      197.87      5.09 o
   8   4   8        2.97        1.50      1.22 o
   9   4   8       26.40       23.35      3.84 o
  10   4   8      138.36      128.63      7.03 o
  11   4   8        0.46        3.16      1.79 o
  12   4   8       18.13       16.13      2.22 o
  13   4   8        1.62        2.89      1.70 o
  14   4   8        0.03        1.75      3.09 o
  15   4   8       42.34       43.72      4.33 o
  16   4   8        0.26        0.66      2.93 o
  17   4   8        5.22        5.75      3.90 o
  18   4   8       86.35      108.52      7.34 o
  19   4   8        7.33       14.68      4.72 o
  20   4   8       10.37       -3.01      5.60 o
 -21   5   8        0.63       -0.90      3.59 o
 -20   5   8        2.36        2.51      2.98 o
 -19   5   8       17.36       18.98      3.46 o
 -18   5   8        1.44       -1.65      2.64 o
 -17   5   8       34.87       42.80      4.78 o
 -16   5   8       13.08       14.71      4.37 o
 -15   5   8        0.04       -1.47      2.46 o
 -14   5   8        5.07        9.85      2.72 o
 -13   5   8       36.16       40.56      4.29 o
 -12   5   8      123.33      123.27      4.56 o
 -11   5   8       25.33       28.72      2.80 o
 -10   5   8      737.54      703.25     11.47 o
  -9   5   8       65.36       63.53      3.96 o
  -8   5   8      187.84      192.17      4.59 o
  -7   5   8       44.36       42.66      2.45 o
  -6   5   8        5.34        2.62      1.46 o
  -5   5   8        5.71        1.54      1.33 o
  -4   5   8       28.98       26.97      1.97 o
  -3   5   8        0.53        0.20      1.27 o
  -2   5   8       88.14       76.12      2.74 o
  -1   5   8        0.37        2.65      1.26 o
   0   5   8      306.17      290.00      5.21 o
   1   5   8       78.79       78.81      2.67 o
   2   5   8      288.05      272.42      4.62 o
   3   5   8      125.27      116.46      2.65 o
   4   5   8       17.05       13.76      1.55 o
   5   5   8      238.06      204.80      4.78 o
   6   5   8      581.05      538.33      9.58 o
   7   5   8       90.34       93.57      3.59 o
   8   5   8        1.05        1.14      1.87 o
   9   5   8        5.84        1.79      1.65 o
  10   5   8        3.17        2.00      1.59 o
  11   5   8       99.12      112.09      3.88 o
  12   5   8       54.02       53.96      2.88 o
  13   5   8       15.54       18.66      2.03 o
  14   5   8        8.42        9.63      2.31 o
  15   5   8        9.61       12.38      2.49 o
  16   5   8       26.81       22.67      2.82 o
  17   5   8        0.86        1.58      4.07 o
  18   5   8       12.23       14.08      4.64 o
  19   5   8        1.07       -0.72      6.31 o
 -19   6   8        0.48        1.61      4.21 o
 -18   6   8       22.03       24.42      3.79 o
 -17   6   8        5.75        7.16      4.59 o
 -16   6   8        3.00        3.36      2.70 o
 -15   6   8        7.81        6.90      2.82 o
 -14   6   8       16.83       10.73      3.03 o
 -13   6   8        5.85        0.06      2.49 o
 -12   6   8        3.57        4.06      2.32 o
 -11   6   8      159.78      155.18      5.18 o
 -10   6   8       22.03       20.56      2.57 o
  -9   6   8        5.13       12.55      2.32 o
  -8   6   8      107.21      107.27      4.23 o
  -7   6   8        1.31        1.81      1.66 o
  -6   6   8      144.73      140.57      4.03 o
  -5   6   8      165.02      129.33      3.87 o
  -4   6   8       47.74       44.56      3.04 o
  -3   6   8      114.51       96.77      3.31 o
  -2   6   8      118.65       98.73      3.28 o
  -1   6   8       23.76       22.68      1.96 o
   0   6   8       23.75       20.29      1.89 o
   1   6   8      129.78      111.01      4.21 o
   2   6   8       66.50       74.90      2.89 o
   3   6   8      284.70      267.21      5.89 o
   4   6   8       36.91       32.47      2.39 o
   5   6   8       47.70       46.90      3.28 o
   6   6   8        0.02       -0.60      1.83 o
   7   6   8        0.05       -2.16      2.16 o
   8   6   8        0.24        1.08      2.22 o
   9   6   8       10.05        9.86      2.66 o
  10   6   8      130.89      124.37      5.60 o
  11   6   8       74.48       80.68      5.30 o
  12   6   8        6.41       10.13      2.78 o
  13   6   8        7.49        4.85      3.25 o
  14   6   8        0.82       -1.00      1.87 o
  15   6   8       41.78       44.54      2.98 o
  16   6   8        4.12        3.01      2.44 o
  17   6   8       45.86       50.02      6.38 o
 -18   7   8       21.41       34.15      4.19 o
 -17   7   8       77.86       91.95      6.01 o
 -16   7   8        2.84        3.29      3.13 o
 -15   7   8        4.73        2.53      2.92 o
 -14   7   8        0.53       -2.87      2.87 o
 -13   7   8       72.02       67.35      4.57 o
 -12   7   8        0.83        2.71      2.74 o
 -11   7   8       21.43       27.11      3.08 o
 -10   7   8        3.36        4.87      2.19 o
  -9   7   8        5.98        4.01      2.18 o
  -8   7   8       45.11       49.98      3.32 o
  -7   7   8        9.31        4.98      1.84 o
  -6   7   8       10.35        9.38      1.98 o
  -5   7   8      182.48      159.14      4.38 o
  -4   7   8       87.32       79.99      3.41 o
  -3   7   8        4.21        8.58      1.72 o
  -2   7   8        3.32        2.28      1.83 o
  -1   7   8       17.86        7.53      1.87 o
   0   7   8       78.88       56.51      2.66 o
   1   7   8        0.56        0.59      1.65 o
   2   7   8       10.71        8.41      2.36 o
   3   7   8       48.73       59.32      2.98 o
   4   7   8      174.61      153.74      4.81 o
   5   7   8        9.62       12.67      2.55 o
   6   7   8       48.69       39.05      3.19 o
   7   7   8       20.54       18.77      3.22 o
   8   7   8       28.46       37.76      3.74 o
   9   7   8        0.49        0.47      2.98 o
  10   7   8        5.44        5.65      2.83 o
  11   7   8       10.09       12.92      3.11 o
  12   7   8       64.78       79.54      6.37 o
  13   7   8        1.95       -3.64      3.64 o
  14   7   8       24.67       25.86      3.73 o
  15   7   8       32.43       30.55      3.12 o
  16   7   8        1.42        0.89      2.15 o
 -16   8   8        2.98        5.43      3.45 o
 -15   8   8       67.02       87.39      8.01 o
 -14   8   8        4.54        6.91      3.41 o
 -13   8   8       14.67       14.95      3.53 o
 -12   8   8        0.88       -1.58      5.39 o
 -11   8   8       14.64       17.08      3.34 o
 -10   8   8       28.40       34.18      3.34 o
  -9   8   8       14.89       18.48      2.84 o
  -8   8   8        9.26       12.07      3.07 o
  -7   8   8        2.48        5.46      2.27 o
  -6   8   8        6.23        7.83      3.01 o
  -5   8   8        0.05        2.32      1.92 o
  -4   8   8        0.42       -1.23      2.78 o
  -3   8   8        0.22       -0.08      1.79 o
  -2   8   8        0.15       -1.77      1.77 o
  -1   8   8        0.89       -0.38      1.81 o
   0   8   8       87.74       78.66      3.52 o
   1   8   8        2.21        1.23      1.94 o
   2   8   8       29.20       20.79      2.66 o
   3   8   8        8.91       13.05      2.71 o
   4   8   8        2.02        3.00      2.14 o
   5   8   8        0.09       -1.48      2.24 o
   6   8   8        3.25        3.10      2.83 o
   7   8   8       11.21        5.64      2.97 o
   8   8   8       78.34       84.32      5.44 o
   9   8   8       10.08        6.58      3.23 o
  10   8   8       70.19       77.90      6.87 o
  11   8   8        7.01        6.14      3.42 o
  12   8   8       15.93       17.43      3.75 o
  13   8   8        2.80        5.98      6.19 o
  14   8   8       24.17       18.03      3.87 o
 -14   9   8       66.83       88.97      6.93 o
 -13   9   8        0.15        2.88      3.06 o
 -12   9   8       38.27       49.81      4.62 o
 -11   9   8        0.20        5.48      3.07 o
 -10   9   8       14.26       12.46      3.39 o
  -9   9   8       55.27       53.53      5.31 o
  -8   9   8        3.15        0.61      2.82 o
  -7   9   8        2.75        3.58      2.85 o
  -6   9   8        1.93        8.33      3.00 o
  -5   9   8        3.42       -2.28      2.54 o
  -4   9   8        1.35        3.72      2.83 o
  -3   9   8        0.31        0.80      2.54 o
  -2   9   8       11.30       12.65      3.01 o
  -1   9   8       23.32       31.48      3.23 o
   0   9   8        3.21        1.77      4.11 o
   1   9   8       32.66       29.69      4.09 o
   2   9   8        8.47        7.28      2.51 o
   3   9   8      105.39       95.55      4.52 o
   4   9   8        3.35        5.58      2.42 o
   5   9   8        2.17        5.62      2.79 o
   6   9   8        4.01        7.92      3.61 o
   7   9   8       56.46       68.21     12.25 o
   8   9   8       18.97       21.36      4.29 o
   9   9   8       50.00       51.13      7.37 o
  10   9   8       13.98        9.79      7.59 o
  11   9   8        0.58       -0.59      3.22 o
  12   9   8       16.43       15.88      4.08 o
 -11  10   8       21.09       11.97      5.51 o
 -10  10   8        1.34        1.12      3.87 o
  -9  10   8        1.70        1.40      4.07 o
  -8  10   8        0.01       -3.01      3.01 o
  -7  10   8        5.21        2.44      3.29 o
  -6  10   8        0.05        2.71      3.63 o
  -5  10   8        9.52        6.87      3.80 o
  -4  10   8       29.60       25.92      5.02 o
  -3  10   8        0.68        4.20      3.55 o
  -2  10   8        0.48       -2.09      3.96 o
  -1  10   8       24.94       29.97      3.84 o
   0  10   8       51.35       48.41      6.96 o
   1  10   8        9.87       16.63      3.48 o
   2  10   8        1.84       -1.10      2.74 o
   3  10   8        2.16        3.50      3.34 o
   4  10   8       11.86       10.35      3.33 o
   5  10   8        7.47       10.34      3.37 o
   6  10   8        1.36        6.91      3.66 o
   7  10   8       12.49       10.47      5.26 o
   8  10   8        0.01        1.79      3.01 o
   9  10   8       46.74       51.40      7.39 o
  -5  11   8        0.83       -3.00      4.11 o
  -4  11   8        0.05        2.19      6.49 o
  -3  11   8        8.41       15.34      5.47 o
  -2  11   8       35.80       58.80     16.67 o
  -1  11   8        0.05       -1.21      4.65 o
   0  11   8       37.15       42.92      5.97 o
   1  11   8       32.02       41.58      4.81 o
   2  11   8        6.09        8.49      4.16 o
   3  11   8        7.06       11.95      8.32 o
 -22   1   9       14.32       15.64      3.43 o
 -21   1   9        4.09        2.56      2.80 o
 -20   1   9        9.92        8.74      3.39 o
 -19   1   9       34.53       35.63      4.01 o
 -18   1   9        0.82       -1.20      2.33 o
 -17   1   9        2.26        7.63      2.31 o
 -16   1   9        1.17        5.65      2.25 o
 -15   1   9      119.78      122.68      5.41 o
 -14   1   9       83.52       85.44      4.81 o
 -13   1   9       84.36       79.20      3.82 o
 -12   1   9      205.79      185.79      4.79 o
 -11   1   9      149.08      137.01      3.57 o
 -10   1   9      253.77      241.88      4.72 o
  -9   1   9      435.24      455.50      6.97 o
  -8   1   9       20.69       21.89      1.70 o
  -7   1   9       25.49       34.33      1.90 o
  -6   1   9       49.71       51.87      2.51 o
  -5   1   9       59.70       72.03      2.45 o
  -4   1   9       26.27       25.53      1.88 o
  -3   1   9      343.18      347.67      5.45 o
  -2   1   9      529.04      583.40      7.81 o
  -1   1   9       18.80       21.93      1.32 o
   0   1   9     1041.24     1130.73     12.21 o
   1   1   9      909.73      935.19      9.68 o
   2   1   9      316.42      314.98      4.17 o
   3   1   9      844.68      873.41      9.69 o
   4   1   9       71.98       70.61      2.05 o
   5   1   9      164.98      160.41      7.98 o
   6   1   9       32.35       28.33      1.27 o
   7   1   9      173.25      182.38      3.15 o
   8   1   9        0.01       -0.30      1.72 o
   9   1   9      505.02      507.85      8.34 o
  10   1   9        0.60       -0.60      1.33 o
  11   1   9      346.52      312.69      8.41 o
  12   1   9        0.08        2.88      1.91 o
  13   1   9      248.98      233.58      7.08 o
  14   1   9       26.25       20.49      2.58 o
  15   1   9        1.81       -0.31      3.44 o
  16   1   9       45.07       50.07      4.19 o
  17   1   9       27.50       35.55      2.35 o
  18   1   9       16.23       12.94      2.38 o
  19   1   9        0.13       -1.94      1.95 o
  20   1   9        0.01       -1.57      2.77 o
 -22   2   9       12.54       11.76      3.30 o
 -21   2   9        9.31        7.44      3.93 o
 -20   2   9       15.84       10.25      3.02 o
 -19   2   9       21.01       22.46      3.38 o
 -18   2   9        2.02        2.42      2.36 o
 -17   2   9        0.09       -0.03      2.18 o
 -16   2   9        8.02       13.42      2.67 o
 -15   2   9       46.61       49.60      3.59 o
 -14   2   9      107.88      109.06      5.72 o
 -13   2   9       26.86       20.37      2.29 o
 -12   2   9        0.62       -1.29      1.29 o
 -11   2   9       92.54       86.87      3.07 o
 -10   2   9      150.81      138.82      3.64 o
  -9   2   9       78.90       62.62      2.54 o
  -8   2   9      760.40      768.93     10.23 o
  -7   2   9       58.64       62.42      2.47 o
  -6   2   9      572.85      586.58      8.28 o
  -5   2   9     1143.15     1179.62     14.19 o
  -4   2   9      983.30      902.33     11.31 o
  -3   2   9      370.77      341.83      6.60 o
  -2   2   9        3.82        1.76      1.10 o
  -1   2   9      809.91      914.08     10.38 o
   0   2   9      472.51      433.54      5.79 o
   1   2   9      162.54      206.35      3.50 o
   2   2   9        0.19       -0.44      0.70 o
   3   2   9      407.01      440.79      5.43 o
   4   2   9      146.53      140.98      3.15 o
   5   2   9        0.55       -0.20      0.76 o
   6   2   9      104.32       92.60      2.48 o
   7   2   9      170.32      156.98      2.92 o
   8   2   9       57.42       52.81      2.04 o
   9   2   9        3.04        5.51      2.52 o
  10   2   9      448.72      411.18      8.23 o
  11   2   9       11.51        6.62      4.59 o
  12   2   9       19.61       18.13      2.35 o
  13   2   9       24.30       21.41      2.94 o
  14   2   9        3.01        0.78      1.83 o
  15   2   9       10.20        7.08      1.90 o
  16   2   9       14.37       14.53      2.60 o
  17   2   9       12.25       11.54      2.20 o
  18   2   9       86.26       92.15      6.04 o
  19   2   9        0.00       -2.60      3.61 o
  20   2   9        8.16        8.18      3.64 o
 -22   3   9        3.89        2.40      2.98 o
 -21   3   9        4.29        5.38      3.15 o
 -20   3   9        8.17        5.93      3.01 o
 -19   3   9       18.56       20.71      3.21 o
 -18   3   9       36.55       40.31      3.78 o
 -17   3   9        1.61        6.06      2.52 o
 -16   3   9        0.94        5.36      2.49 o
 -15   3   9       57.03       56.01      3.84 o
 -14   3   9       25.68       22.79      3.01 o
 -13   3   9      230.53      225.99      6.03 o
 -12   3   9        2.17        2.57      1.89 o
 -11   3   9      175.43      183.82      4.41 o
 -10   3   9      423.90      420.81      7.00 o
  -9   3   9      342.19      314.20      5.78 o
  -8   3   9        0.37       -0.09      1.24 o
  -7   3   9        0.28        0.66      1.33 o
  -6   3   9      186.13      186.22      4.16 o
  -5   3   9       84.32       91.97      3.98 o
  -4   3   9      111.98      131.16      4.18 o
  -3   3   9      834.04      852.03     10.93 o
  -2   3   9      125.06      142.28      3.40 o
  -1   3   9      738.13      732.21      9.54 o
   0   3   9        7.33        6.65      1.14 o
   1   3   9       49.80       59.27      2.01 o
   2   3   9        2.03        0.69      0.63 o
   3   3   9       64.79       71.28      2.03 o
   4   3   9      212.16      203.45      3.58 o
   5   3   9       71.94       70.68      2.21 o
   6   3   9        9.01        8.23      1.30 o
   7   3   9       31.91       31.59      1.94 o
   8   3   9      774.72      786.74     11.88 o
   9   3   9      417.50      407.74     10.48 o
  10   3   9        0.12        3.23      2.18 o
  11   3   9      175.93      171.01      6.11 o
  12   3   9       22.98       23.09      2.82 o
  13   3   9       31.49       33.98      2.89 o
  14   3   9       18.11       16.51      2.16 o
  15   3   9        3.49        2.37      1.67 o
  16   3   9        1.62        1.92      1.71 o
  17   3   9       45.39       44.68      6.89 o
  18   3   9       81.95      117.17      7.28 o
  19   3   9       24.68       18.60      4.58 o
  20   3   9       84.17      112.00      7.29 o
 -21   4   9       17.48       26.07      3.81 o
 -20   4   9       13.13       13.86      3.36 o
 -19   4   9        1.06        0.34      2.67 o
 -18   4   9        6.64        8.62      2.98 o
 -17   4   9       13.26       20.06      3.28 o
 -16   4   9        3.18        7.71      2.74 o
 -15   4   9       19.95       20.10      3.26 o
 -14   4   9       97.67       93.76      4.65 o
 -13   4   9        0.01       -1.11      2.59 o
 -12   4   9        1.79        3.36      2.12 o
 -11   4   9      215.94      204.42      5.57 o
 -10   4   9      124.70      122.98      5.15 o
  -9   4   9       13.69        8.97      1.85 o
  -8   4   9      102.85       97.61      3.53 o
  -7   4   9       12.40       10.02      1.70 o
  -6   4   9       92.84       98.08      3.19 o
  -5   4   9       97.55       92.05      3.12 o
  -4   4   9      244.72      243.89      4.89 o
  -3   4   9        6.12        6.34      1.40 o
  -2   4   9      379.02      370.39      8.41 o
  -1   4   9       18.20       23.05      1.73 o
   0   4   9        0.77        4.07      1.65 o
   1   4   9      185.50      204.32      3.80 o
   2   4   9       73.63       66.82      2.47 o
   3   4   9      866.57      861.58      9.93 o
   4   4   9        5.18        5.84      1.50 o
   5   4   9       46.94       41.98      2.86 o
   6   4   9        0.77       -0.09      1.62 o
   7   4   9      432.79      438.37      9.35 o
   8   4   9       40.99       43.72      3.53 o
   9   4   9        4.87        3.53      2.18 o
  10   4   9      185.32      173.42     13.44 o
  11   4   9        2.14        3.12      3.35 o
  12   4   9       21.12       19.44      2.37 o
  13   4   9        0.21       -0.24      1.76 o
  14   4   9        0.01       -0.47      2.05 o
  15   4   9       62.62       67.95      3.84 o
  16   4   9       41.62       48.30      3.35 o
  17   4   9       40.97       45.20      5.53 o
  18   4   9       13.30       13.67      4.55 o
  19   4   9      177.90      195.58     12.88 o
 -20   5   9       27.59       28.51      4.01 o
 -19   5   9        6.56        6.06      3.12 o
 -18   5   9        9.85       14.68      3.38 o
 -17   5   9        2.18        3.56      2.84 o
 -16   5   9       13.55       12.44      3.11 o
 -15   5   9        6.84        6.23      2.80 o
 -14   5   9       27.47       28.21      3.35 o
 -13   5   9        0.00        0.71      2.37 o
 -12   5   9      109.70      104.04      4.30 o
 -11   5   9       60.85       49.88      3.46 o
 -10   5   9      121.87      124.31      4.51 o
  -9   5   9       23.22       16.93      2.39 o
  -8   5   9      207.52      191.67      4.71 o
  -7   5   9       72.35       70.94      2.98 o
  -6   5   9      144.91      143.45      4.00 o
  -5   5   9        0.84       -1.30      1.30 o
  -4   5   9       31.51       38.72      2.30 o
  -3   5   9      478.37      451.01      7.63 o
  -2   5   9        0.72        3.77      1.45 o
  -1   5   9      469.87      486.00      7.51 o
   0   5   9       18.88       22.13      1.78 o
   1   5   9        6.80        6.20      1.43 o
   2   5   9       90.03       81.04      3.18 o
   3   5   9      266.32      253.24      5.41 o
   4   5   9        0.04       -1.77      1.77 o
   5   5   9       35.38       31.84      2.65 o
   6   5   9      232.42      208.42      6.33 o
   7   5   9        0.28       -1.17      2.21 o
   8   5   9       75.52       78.35      6.28 o
   9   5   9       37.42       29.96      6.08 o
  10   5   9       15.63       12.84      2.55 o
  11   5   9       47.76       49.88      3.81 o
  12   5   9        0.18        1.55      2.10 o
  13   5   9       57.46       64.69      4.22 o
  14   5   9       10.72       13.94      2.60 o
  15   5   9        0.91        0.67      2.15 o
  16   5   9       22.57       25.46      2.96 o
  17   5   9       30.66       38.98      5.67 o
  18   5   9        8.05       13.70      4.69 o
 -19   6   9       14.93       16.87      3.61 o
 -18   6   9        3.69        3.11      3.79 o
 -17   6   9        5.01        9.51      3.17 o
 -16   6   9        1.07       -2.63      2.63 o
 -15   6   9        2.06       -1.53      2.46 o
 -14   6   9        0.63       -1.69      3.57 o
 -13   6   9       14.14       10.09      2.84 o
 -12   6   9        4.43        0.88      2.20 o
 -11   6   9        5.05        9.02      2.30 o
 -10   6   9       21.24       18.23      2.78 o
  -9   6   9       21.35       15.47      2.42 o
  -8   6   9        7.86       15.84      2.45 o
  -7   6   9        5.63        5.31      1.78 o
  -6   6   9        0.11       -1.53      1.53 o
  -5   6   9       18.49       16.37      2.04 o
  -4   6   9        1.14       -1.48      1.49 o
  -3   6   9       30.45       33.17      2.35 o
  -2   6   9       76.17       75.98      3.01 o
  -1   6   9        0.03       -1.00      1.44 o
   0   6   9       19.58       22.09      1.99 o
   1   6   9      242.66      241.72      5.61 o
   2   6   9       94.29       89.46      4.12 o
   3   6   9      204.61      209.69      7.78 o
   4   6   9        3.50        1.48      1.98 o
   5   6   9       15.14       18.49      2.38 o
   6   6   9       23.07       20.36      2.42 o
   7   6   9       32.71       39.92      3.01 o
   8   6   9       31.81       35.93      4.63 o
   9   6   9      195.10      203.38      5.84 o
  10   6   9        1.26        4.24      2.02 o
  11   6   9       33.79       27.41      2.74 o
  12   6   9       25.59       20.73      3.22 o
  13   6   9        7.36       12.34      2.84 o
  14   6   9        9.62       10.15      2.75 o
  15   6   9       12.04       14.49      3.01 o
  16   6   9        6.03        9.76      4.86 o
  17   6   9       20.35       32.77      5.79 o
 -18   7   9        0.39        4.11      3.96 o
 -17   7   9        9.46       14.87      4.26 o
 -16   7   9        0.66       -2.32      2.91 o
 -15   7   9        0.08        1.11      2.93 o
 -14   7   9       10.68       15.52      3.36 o
 -13   7   9        6.07        6.95      2.98 o
 -12   7   9        2.30        0.83      2.55 o
 -11   7   9        0.02       -1.82      2.85 o
 -10   7   9       13.68       15.05      2.64 o
  -9   7   9        1.49       -2.25      2.25 o
  -8   7   9       32.89       36.99      3.23 o
  -7   7   9       12.37       11.40      2.11 o
  -6   7   9        0.08        0.71      1.83 o
  -5   7   9        0.01       -0.44      1.63 o
  -4   7   9        5.16        4.23      2.01 o
  -3   7   9       21.72       20.18      2.31 o
  -2   7   9        0.04       -0.09      1.77 o
  -1   7   9        6.58       10.08      2.13 o
   0   7   9       25.30       28.61      3.14 o
   1   7   9        2.82        1.16      2.02 o
   2   7   9      242.67      264.17      6.48 o
   3   7   9        0.01       -0.34      1.71 o
   4   7   9      146.18      153.86      4.82 o
   5   7   9        0.00       -1.54      1.79 o
   6   7   9        5.65        4.91      2.28 o
   7   7   9        3.48        3.99      2.22 o
   8   7   9       31.17       27.53      2.97 o
   9   7   9       90.54      106.74      4.62 o
  10   7   9       12.34       13.90      2.61 o
  11   7   9       52.45       50.27      4.01 o
  12   7   9        1.06        1.57      2.28 o
  13   7   9        1.46        3.05      2.23 o
  14   7   9       14.93       11.62      3.29 o
  15   7   9        1.55       -2.71      2.71 o
 -16   8   9        0.70        0.28      4.15 o
 -15   8   9        4.57        2.35      3.64 o
 -14   8   9       10.45       10.38      3.45 o
 -13   8   9        1.52        0.70      3.72 o
 -12   8   9        3.60        3.60      2.88 o
 -11   8   9       13.71       12.03      3.25 o
 -10   8   9        4.44        8.82      2.64 o
  -9   8   9        5.12        5.74      2.55 o
  -8   8   9        8.76        9.98      2.61 o
  -7   8   9       39.20       43.38      3.44 o
  -6   8   9        7.47        2.67      2.50 o
  -5   8   9        0.51       -1.91      2.00 o
  -4   8   9       18.06       27.10      2.93 o
  -3   8   9        9.95        1.24      2.16 o
  -2   8   9        0.13       -0.16      2.06 o
  -1   8   9        4.43        3.49      2.62 o
   0   8   9       54.52       61.29      3.76 o
   1   8   9        0.72        2.99      2.26 o
   2   8   9       24.80       24.60      2.59 o
   3   8   9       80.76       87.35      4.06 o
   4   8   9       11.49       17.29      2.63 o
   5   8   9      119.00      132.25      5.48 o
   6   8   9        3.79        4.48      2.56 o
   7   8   9        7.54        6.14      2.63 o
   8   8   9        5.11        5.60      2.66 o
   9   8   9       16.71       14.70      3.02 o
  10   8   9        6.46        4.33      2.59 o
  11   8   9        3.89        4.76      2.49 o
  12   8   9        3.73        2.57      2.55 o
  13   8   9       14.98       15.27      2.96 o
  14   8   9        0.44        0.81      3.10 o
 -13   9   9        0.48        5.59      3.34 o
 -12   9   9        3.35        7.73      4.00 o
 -11   9   9        7.51       16.99      4.32 o
 -10   9   9        7.51        7.99      3.93 o
  -9   9   9       28.19       23.34      3.79 o
  -8   9   9        5.71        3.90      2.95 o
  -7   9   9       81.39       88.50      5.31 o
  -6   9   9       15.20       11.78      3.74 o
  -5   9   9       12.42       11.50      3.18 o
  -4   9   9       64.03       63.53      5.97 o
  -3   9   9       14.60       11.48      3.20 o
  -2   9   9       27.92       36.01      3.89 o
  -1   9   9        1.19       -0.90      2.58 o
   0   9   9        0.06       -0.87      2.61 o
   1   9   9       23.63       19.60      3.31 o
   2   9   9       10.73       15.91      3.19 o
   3   9   9        4.67        4.51      2.45 o
   4   9   9        5.26        6.86      3.12 o
   5   9   9       25.43       24.92      3.62 o
   6   9   9        3.81        4.48      3.71 o
   7   9   9       19.88       24.64      3.60 o
   8   9   9        0.03        2.81      2.92 o
   9   9   9       28.46       24.35      3.54 o
  10   9   9        2.13        1.23      2.79 o
  11   9   9        9.55       11.68      3.12 o
 -10  10   9        3.60        8.77      4.24 o
  -9  10   9       25.80       26.91      4.88 o
  -8  10   9       20.25       17.39      3.88 o
  -7  10   9        1.84        6.71      3.95 o
  -6  10   9       43.83       53.64      5.53 o
  -5  10   9       90.37      103.06      6.85 o
  -4  10   9       30.00       29.22      7.09 o
  -3  10   9       42.35       49.54      6.30 o
  -2  10   9       10.69        8.71      3.78 o
  -1  10   9        6.51       15.80      6.39 o
   0  10   9        2.60       -3.06      3.06 o
   1  10   9       20.32       20.69      5.27 o
   2  10   9       12.04        9.61      5.14 o
   3  10   9        1.28       -3.28      3.90 o
   4  10   9        0.20       -0.20      2.81 o
   5  10   9       12.50       19.29      3.63 o
   6  10   9        9.95        7.61      3.29 o
   7  10   9        2.55       -2.97      2.97 o
   8  10   9       20.52       13.28      7.75 o
  -2  11   9        7.02       19.81     11.57 o
  -1  11   9        0.88       -2.91      4.65 o
   0  11   9        2.85       -6.82      6.92 o
 -22   0  10        0.69        4.19      4.36 o
 -21   0  10        1.39        7.49      4.31 o
 -20   0  10        7.08        7.77      4.03 o
 -19   0  10        0.01       -3.44      3.44 o
 -18   0  10       30.13       28.91      4.78 o
 -17   0  10       52.15       57.66     12.07 o
 -16   0  10      216.31      229.93      9.66 o
 -15   0  10        0.51       -2.15      6.17 o
 -14   0  10      370.81      316.80     11.06 o
 -13   0  10       86.22       79.87      5.72 o
 -12   0  10      150.15      104.61      4.80 o
 -11   0  10      105.77      105.97      4.73 o
 -10   0  10        0.08        1.38      1.76 o
  -9   0  10      254.33      219.06      6.47 o
  -8   0  10      183.41      157.27      5.25 o
  -7   0  10      156.24      158.62      5.23 o
  -6   0  10      211.65      162.21      5.23 o
  -5   0  10        4.23       10.97      3.21 o
  -4   0  10      256.86      253.15      6.53 o
  -3   0  10      330.38      315.34      7.42 o
  -2   0  10      124.81      147.70      5.10 o
  -1   0  10      104.14       99.29      3.74 o
   0   0  10        2.15        1.94      1.48 o
   1   0  10     2283.44     2335.12     40.93 o
   2   0  10     1085.70     1054.69     16.17 o
   3   0  10      464.50      481.32      8.09 o
   4   0  10       75.44       90.77      5.53 o
   5   0  10     1463.55     1486.09     20.37 o
   6   0  10       38.81       35.20      1.76 o
   7   0  10        0.35       -1.30      1.55 o
   8   0  10       58.17       55.09      3.52 o
   9   0  10      164.30      139.82      7.61 o
  10   0  10      633.42      572.63     18.80 o
  11   0  10       46.37       46.14      4.70 o
  12   0  10       28.94       27.12      3.91 o
  13   0  10       45.05       55.68      5.13 o
  14   0  10        0.11       -0.72      2.80 o
  15   0  10        0.04       -2.91      2.91 o
  16   0  10       78.31       81.77      6.96 o
  17   0  10        2.57        0.48      2.85 o
  18   0  10      115.64      143.77      6.23 o
  19   0  10        1.03       -3.34      3.34 o
  20   0  10       22.39       20.92      4.77 o
 -22   1  10        5.57        5.68      3.50 o
 -21   1  10        0.09        1.69      2.79 o
 -20   1  10        0.00       -0.32      2.57 o
 -19   1  10       14.83       17.07      3.12 o
 -18   1  10        8.71        3.78      2.62 o
 -17   1  10        2.84        1.31      2.37 o
 -16   1  10        6.80        6.84      2.46 o
 -15   1  10       72.92       68.93      3.96 o
 -14   1  10        8.75        3.27      3.53 o
 -13   1  10       25.92       20.38      2.30 o
 -12   1  10      276.37      251.84      5.23 o
 -11   1  10       64.96       60.08      2.65 o
 -10   1  10        2.24        1.19      1.53 o
  -9   1  10        0.75        0.69      1.24 o
  -8   1  10       10.32        7.96      1.48 o
  -7   1  10       46.76       46.59      2.21 o
  -6   1  10      137.01      120.26      3.23 o
  -5   1  10      253.02      242.73      4.62 o
  -4   1  10      110.83      112.88      4.48 o
  -3   1  10       10.36       11.12      1.38 o
  -2   1  10      253.72      247.77      4.51 o
  -1   1  10      126.70      116.13      2.98 o
   0   1  10      100.50      106.12      2.60 o
   1   1  10       68.32       68.29      2.10 o
   2   1  10       63.62       65.84      2.06 o
   3   1  10       21.90       22.64      1.37 o
   4   1  10       68.46       71.61      1.83 o
   5   1  10      144.37      137.44      3.25 o
   6   1  10       13.70       15.51      1.08 o
   7   1  10      120.83      120.54      2.86 o
   8   1  10        3.94        0.99      1.44 o
   9   1  10      175.63      174.74      6.12 o
  10   1  10      381.48      335.54     16.34 o
  11   1  10       40.58       32.48      5.09 o
  12   1  10        0.24       -1.59      1.77 o
  13   1  10        3.93        3.29      2.06 o
  14   1  10       12.26       10.01      2.39 o
  15   1  10       21.43       22.53      2.88 o
  16   1  10        5.59        4.02      2.51 o
  17   1  10       10.64        8.41      2.38 o
  18   1  10        8.60        6.77      2.31 o
  19   1  10        0.01       -2.04      2.04 o
  20   1  10        0.07       -2.89      2.89 o
 -22   2  10        0.09        2.27      3.09 o
 -21   2  10        0.01        2.90      2.87 o
 -20   2  10        1.35        3.29      2.86 o
 -19   2  10        0.00       -1.03      3.47 o
 -18   2  10        0.69       -2.28      2.28 o
 -17   2  10        9.08        9.62      3.04 o
 -16   2  10       31.58       29.22      3.33 o
 -15   2  10       36.53       36.25      3.41 o
 -14   2  10      143.03      135.98      6.02 o
 -13   2  10       78.40       72.87      3.49 o
 -12   2  10       48.88       47.71      2.98 o
 -11   2  10      244.08      238.20      5.08 o
 -10   2  10        5.65        3.49      1.54 o
  -9   2  10       12.11        8.67      1.56 o
  -8   2  10      109.39       88.66      3.06 o
  -7   2  10       27.19       25.68      1.96 o
  -6   2  10       42.27       55.53      2.45 o
  -5   2  10       13.02       11.58      1.58 o
  -4   2  10       56.14       62.42      2.56 o
  -3   2  10       96.94      122.00      3.25 o
  -2   2  10        4.63       14.01      1.49 o
  -1   2  10       86.16       88.07      2.66 o
   0   2  10      194.37      189.49      3.55 o
   1   2  10      187.55      203.96      3.62 o
   2   2  10      158.67      146.15      3.90 o
   3   2  10        1.40        0.93      0.83 o
   4   2  10      152.56      134.35      2.52 o
   5   2  10       79.62       85.13      2.25 o
   6   2  10      190.66      182.92      4.11 o
   7   2  10       42.61       48.12      1.93 o
   8   2  10       68.43       67.82      3.71 o
   9   2  10       10.29        6.00      4.68 o
  10   2  10       72.93       56.40      3.85 o
  11   2  10        6.26        4.75      2.21 o
  12   2  10       45.88       35.50      3.15 o
  13   2  10       47.27       48.56      3.64 o
  14   2  10       28.24       39.48      3.25 o
  15   2  10        0.25        1.11      2.04 o
  16   2  10       10.78       12.33      2.38 o
  17   2  10       20.37       21.10      2.88 o
  18   2  10       34.24       36.33      4.53 o
  19   2  10       25.66       18.82      4.11 o
 -21   3  10        3.13       -1.10      3.86 o
 -20   3  10        0.11        3.00      2.95 o
 -19   3  10        6.45       11.19      3.13 o
 -18   3  10        0.23       -0.38      2.60 o
 -17   3  10        4.01        0.83      2.46 o
 -16   3  10        1.45        0.30      2.34 o
 -15   3  10      116.97      106.94      4.94 o
 -14   3  10       49.08       49.29      5.30 o
 -13   3  10      169.86      166.41      5.10 o
 -12   3  10       86.94       79.76      4.41 o
 -11   3  10      212.78      200.85      5.33 o
 -10   3  10       93.25       88.57      3.35 o
  -9   3  10       16.69        9.61      1.79 o
  -8   3  10        9.45        8.96      1.67 o
  -7   3  10      235.19      247.99      5.06 o
  -6   3  10      639.92      588.29      8.70 o
  -5   3  10      131.54      168.22      4.19 o
  -4   3  10      382.81      395.74      6.50 o
  -3   3  10       20.11       20.22      1.77 o
  -2   3  10      608.10      572.30      8.18 o
  -1   3  10       13.48       18.69      1.65 o
   0   3  10      368.32      384.77      6.08 o
   1   3  10        1.47        1.91      1.04 o
   2   3  10       16.96       15.58      1.49 o
   3   3  10       38.70       36.25      1.64 o
   4   3  10        1.77        2.71      0.88 o
   5   3  10        4.64        2.29      1.31 o
   6   3  10       45.47       45.38      2.25 o
   7   3  10      236.69      230.37      6.18 o
   8   3  10       55.51       54.21      6.83 o
   9   3  10      437.68      411.65     11.00 o
  10   3  10      229.16      219.84      8.11 o
  11   3  10      100.38       93.51      4.92 o
  12   3  10       19.75       16.10      2.56 o
  13   3  10        0.19       -0.39      1.95 o
  14   3  10       17.30       15.35      3.10 o
  15   3  10        1.24        1.41      1.87 o
  16   3  10       10.94       13.47      2.39 o
  17   3  10       18.66       10.22      7.48 o
  18   3  10        9.28        6.67      4.06 o
  19   3  10        6.78       14.17      5.35 o
 -21   4  10        0.46        1.61      3.25 o
 -20   4  10        0.41        3.26      3.14 o
 -19   4  10       13.90       20.09      3.54 o
 -18   4  10        1.30        3.03      2.86 o
 -17   4  10        0.04       -0.28      2.58 o
 -16   4  10        0.97        0.70      3.09 o
 -15   4  10        5.15        2.02      2.44 o
 -14   4  10        1.17        3.48      2.46 o
 -13   4  10       66.85       76.53      4.38 o
 -12   4  10       33.42       34.23      3.02 o
 -11   4  10      162.41      158.72      4.95 o
 -10   4  10       83.00       80.24      3.72 o
  -9   4  10        0.00       -1.53      1.53 o
  -8   4  10        6.03        3.12      1.63 o
  -7   4  10       56.37       54.36      2.89 o
  -6   4  10       18.42       20.82      2.00 o
  -5   4  10       18.98       14.92      2.21 o
  -4   4  10      154.68      152.71      3.95 o
  -3   4  10        1.28       -0.47      1.58 o
  -2   4  10       29.48       20.13      1.82 o
  -1   4  10       58.58       59.00      2.47 o
   0   4  10       46.81       51.10      2.28 o
   1   4  10      198.87      188.05      4.03 o
   2   4  10      154.75      161.43      4.04 o
   3   4  10      576.17      533.77      7.05 o
   4   4  10      834.15      813.17     13.24 o
   5   4  10      286.57      290.75      6.58 o
   6   4  10      285.59      275.51      6.28 o
   7   4  10        1.35        0.44      3.30 o
   8   4  10        0.00        1.85      2.23 o
   9   4  10        0.10        0.01      2.23 o
  10   4  10       34.29       30.98      4.75 o
  11   4  10        9.70        7.49      2.36 o
  12   4  10        1.01       -1.89      1.89 o
  13   4  10       19.17       24.60      2.73 o
  14   4  10       85.39      100.35      5.66 o
  15   4  10        4.22        5.92      2.27 o
  16   4  10        1.56       -1.13      3.06 o
  17   4  10        6.11        7.05      4.21 o
  18   4  10        0.33        0.12      4.16 o
 -20   5  10        5.79        2.41      3.18 o
 -19   5  10        1.34       -1.32      3.01 o
 -18   5  10        1.40        3.68      2.94 o
 -17   5  10        0.81        3.35      3.71 o
 -16   5  10        5.02        2.85      2.82 o
 -15   5  10        4.51        4.27      2.82 o
 -14   5  10        0.09       -1.18      2.41 o
 -13   5  10       37.11       44.06      3.76 o
 -12   5  10        1.03        0.57      2.12 o
 -11   5  10        1.49       -0.50      1.97 o
 -10   5  10        1.97       -0.59      2.02 o
  -9   5  10       21.17       18.08      2.46 o
  -8   5  10      150.04      146.07      4.25 o
  -7   5  10       39.90       42.52      2.62 o
  -6   5  10      450.16      408.96      7.15 o
  -5   5  10       42.09       40.17      2.77 o
  -4   5  10      378.94      338.20      6.30 o
  -3   5  10       10.21       10.82      1.82 o
  -2   5  10        0.54        1.48      1.48 o
  -1   5  10       93.27       86.38      3.06 o
   0   5  10        0.46       -1.03      1.31 o
   1   5  10       43.02       45.88      2.37 o
   2   5  10      115.61      102.26      3.64 o
   3   5  10      249.94      244.65      6.33 o
   4   5  10       60.90       52.27      3.23 o
   5   5  10      242.09      221.60      5.93 o
   6   5  10      125.44      119.25      4.38 o
   7   5  10        3.32        1.26      3.57 o
   8   5  10        0.45       -0.18      2.23 o
   9   5  10       11.09        8.41      2.83 o
  10   5  10       51.66       54.42      4.31 o
  11   5  10        0.86        0.35      3.38 o
  12   5  10        3.17        0.22      2.18 o
  13   5  10       41.79       50.94      3.78 o
  14   5  10        0.96       -2.18      2.18 o
  15   5  10       36.32       40.79      3.52 o
  16   5  10       11.19       19.77      2.96 o
  17   5  10        0.25        4.61      4.57 o
 -19   6  10        0.18        0.97      4.47 o
 -18   6  10        4.59        7.22      3.41 o
 -17   6  10        3.44        1.57      2.90 o
 -16   6  10        0.47        0.41      2.83 o
 -15   6  10       19.69       17.03      3.87 o
 -14   6  10        0.00       -1.44      2.50 o
 -13   6  10        5.04        3.68      2.64 o
 -12   6  10        1.80        6.10      2.34 o
 -11   6  10        1.77       -1.39      2.04 o
 -10   6  10        7.62       11.41      2.40 o
  -9   6  10       17.30       16.64      2.55 o
  -8   6  10       20.80       14.85      2.39 o
  -7   6  10        7.21        6.13      2.06 o
  -6   6  10       43.36       51.46      2.86 o
  -5   6  10      188.13      175.02      4.63 o
  -4   6  10        9.82        8.78      1.85 o
  -3   6  10      266.39      242.00      6.51 o
  -2   6  10       16.78       16.95      2.00 o
  -1   6  10       17.90       18.24      2.26 o
   0   6  10        2.47        2.30      1.81 o
   1   6  10       38.76       31.59      2.87 o
   2   6  10       40.15       36.76      3.04 o
   3   6  10        3.22        3.22      2.01 o
   4   6  10       11.88        8.36      2.30 o
   5   6  10      136.88      140.57      5.00 o
   6   6  10       10.13        6.39      2.91 o
   7   6  10       45.41       52.39      4.74 o
   8   6  10        0.11       -1.26      2.27 o
   9   6  10       31.16       30.94      3.54 o
  10   6  10       52.99       56.17      7.12 o
  11   6  10        3.25        2.89      2.53 o
  12   6  10        0.26        1.10      2.53 o
  13   6  10       25.98       28.38      3.47 o
  14   6  10        2.32       -0.02      2.53 o
  15   6  10        5.28       11.30      2.89 o
  16   6  10        3.36        3.47      3.04 o
 -17   7  10        1.76       -0.15      3.31 o
 -16   7  10       30.96       37.01      4.39 o
 -15   7  10        0.08       -2.33      2.73 o
 -14   7  10        1.18       -2.53      2.53 o
 -13   7  10        0.37       -2.54      2.54 o
 -12   7  10        0.17       -0.55      2.49 o
 -11   7  10        0.60        0.41      2.37 o
 -10   7  10       36.31       39.35      3.38 o
  -9   7  10        0.22        1.89      2.15 o
  -8   7  10       19.44       26.07      2.84 o
  -7   7  10       16.25       16.98      2.62 o
  -6   7  10        3.92        0.07      1.91 o
  -5   7  10        0.90       -0.02      1.73 o
  -4   7  10        2.11        0.82      2.55 o
  -3   7  10       37.04       41.21      3.06 o
  -2   7  10        1.00        3.85      2.01 o
  -1   7  10       11.04       13.60      2.68 o
   0   7  10      187.67      192.09      6.20 o
   1   7  10        2.54        3.11      2.36 o
   2   7  10       44.97       47.93      6.44 o
   3   7  10       24.03       25.89      3.02 o
   4   7  10      127.13      142.86      4.82 o
   5   7  10        1.32       -2.33      2.33 o
   6   7  10       13.20        7.96      2.92 o
   7   7  10        1.52        5.94      2.82 o
   8   7  10       17.38       26.46      3.69 o
   9   7  10      102.88      112.23      6.72 o
  10   7  10       16.49       14.66      5.56 o
  11   7  10        8.54        9.70      4.18 o
  12   7  10       24.83       22.74      5.93 o
  13   7  10       53.13       59.83      4.71 o
  14   7  10        4.72        2.78      2.97 o
  15   7  10        0.00        2.29      6.82 o
 -15   8  10        8.86       10.59      4.23 o
 -14   8  10        2.24       -1.18      5.42 o
 -13   8  10        1.84       -0.10      2.99 o
 -12   8  10        5.94        2.04      3.04 o
 -11   8  10       36.56       40.63      4.16 o
 -10   8  10        7.58        9.80      3.03 o
  -9   8  10       28.28       30.05      3.30 o
  -8   8  10       16.08       10.57      3.15 o
  -7   8  10        1.26       -1.70      2.36 o
  -6   8  10       28.69       35.89      3.67 o
  -5   8  10        3.29        2.79      2.20 o
  -4   8  10        6.01        6.75      2.44 o
  -3   8  10       26.26       31.59      3.54 o
  -2   8  10       56.33       70.12      3.93 o
  -1   8  10       10.24        9.46      2.55 o
   0   8  10        2.76       -0.83      2.16 o
   1   8  10        1.31       -0.04      2.25 o
   2   8  10        0.18       -2.04      2.04 o
   3   8  10       27.92       29.28      3.49 o
   4   8  10       27.86       32.34      4.19 o
   5   8  10        6.18        6.91      3.18 o
   6   8  10       15.66       11.29      5.83 o
   7   8  10       18.42       24.29      4.02 o
   8   8  10       71.62       81.04      5.53 o
   9   8  10        0.54        2.57      3.20 o
  10   8  10       10.40       19.93      6.37 o
  11   8  10        5.76        8.38      3.25 o
  12   8  10        0.51       -0.12      3.04 o
  13   8  10        0.29       -0.39      3.08 o
 -13   9  10       10.38        1.36      6.64 o
 -12   9  10        5.91        4.49      3.82 o
 -11   9  10        3.51        1.04      4.34 o
 -10   9  10       15.25       17.18      4.36 o
  -9   9  10        4.15        3.89      3.30 o
  -8   9  10        4.05        6.37      3.31 o
  -7   9  10       66.95       75.89      5.18 o
  -6   9  10        3.73        1.54      3.02 o
  -5   9  10       27.53       38.34      4.69 o
  -4   9  10        0.23       -3.98      3.98 o
  -3   9  10       10.30        6.32      2.96 o
  -2   9  10        0.16       -1.90      2.54 o
  -1   9  10        4.30        8.02      3.08 o
   0   9  10       61.80       58.52      8.44 o
   1   9  10        1.04        3.84      2.36 o
   2   9  10       26.60       28.87      4.40 o
   3   9  10       18.94       29.60      4.38 o
   4   9  10       66.71       68.79      8.08 o
   5   9  10        0.10        3.57      3.55 o
   6   9  10       70.70       85.39      6.10 o
   7   9  10       43.04       42.30      6.44 o
   8   9  10       28.78       42.63      4.98 o
   9   9  10        1.64        1.67      4.20 o
  10   9  10       17.88       10.40      4.01 o
  -9  10  10       16.54       31.33      5.16 o
  -8  10  10       15.66       16.65      4.57 o
  -7  10  10        2.82        3.75      7.94 o
  -6  10  10        8.38       10.43      6.40 o
  -5  10  10        0.05        1.17      6.12 o
  -4  10  10        0.00        0.81      3.50 o
  -3  10  10       24.14       23.55      4.78 o
  -2  10  10        0.20        2.07      3.74 o
  -1  10  10       28.00       36.49      5.06 o
   0  10  10        0.13       -3.51      3.57 o
   1  10  10        2.10        9.77      4.07 o
   2  10  10        0.62       -2.50      4.31 o
   3  10  10       16.11        4.38      4.49 o
   4  10  10        4.40       -0.11     10.75 o
   5  10  10        4.19        0.38      3.71 o
   6  10  10        2.33       -0.09      4.77 o
 -22   1  11        5.70        5.93      4.73 o
 -21   1  11        0.22       -1.79      2.80 o
 -20   1  11        0.22       -1.46      2.63 o
 -19   1  11        0.09        1.85      2.67 o
 -18   1  11       31.68       38.22      3.80 o
 -17   1  11       17.03       20.08      3.15 o
 -16   1  11       15.38       16.29      2.99 o
 -15   1  11       46.35       39.19      3.53 o
 -14   1  11        0.48       -2.22      2.22 o
 -13   1  11        0.40        2.45      2.08 o
 -12   1  11      116.94      107.16      3.65 o
 -11   1  11        0.00       -1.33      1.41 o
 -10   1  11      107.65       89.53      3.21 o
  -9   1  11        9.00        5.87      1.53 o
  -8   1  11       88.74       82.78      2.97 o
  -7   1  11        1.17        2.43      1.39 o
  -6   1  11      184.14      207.64      4.45 o
  -5   1  11        1.12       -0.87      1.19 o
  -4   1  11      391.08      401.01      6.44 o
  -3   1  11        2.45        1.59      1.18 o
  -2   1  11       19.64       15.34      1.77 o
  -1   1  11      460.33      405.64      6.28 o
   0   1  11      490.25      493.29      7.13 o
   1   1  11       89.61       80.18      2.37 o
   2   1  11       12.69       15.35      1.29 o
   3   1  11       17.73       16.38      1.34 o
   4   1  11        1.21        1.14      0.86 o
   5   1  11       67.41       57.37      2.94 o
   6   1  11        0.79        2.23      1.05 o
   7   1  11       32.33       21.59      3.52 o
   8   1  11      162.71      120.12      5.32 o
   9   1  11       35.09       29.75      3.18 o
  10   1  11       80.89       56.23      4.05 o
  11   1  11       36.26       24.33      2.97 o
  12   1  11       56.56       42.62      3.56 o
  13   1  11       35.92       44.61      5.02 o
  14   1  11        0.13        1.58      2.28 o
  15   1  11      170.63      180.02      8.11 o
  16   1  11       46.45       43.87      5.81 o
  17   1  11       12.52       11.20      2.52 o
  18   1  11        0.10        1.36      2.79 o
  19   1  11        7.97        5.93      2.49 o
 -21   2  11        8.40       11.05      3.43 o
 -20   2  11        8.00        7.90      3.17 o
 -19   2  11        0.00       -1.67      2.62 o
 -18   2  11        0.38        0.61      2.46 o
 -17   2  11       54.56       63.21      4.33 o
 -16   2  11       23.65       19.06      3.10 o
 -15   2  11       14.70       16.92      3.47 o
 -14   2  11        4.58        5.97      2.48 o
 -13   2  11       24.05       16.49      2.39 o
 -12   2  11        3.53        2.59      2.01 o
 -11   2  11      159.50      165.74      4.39 o
 -10   2  11       48.72       50.37      2.68 o
  -9   2  11      173.61      165.06      4.24 o
  -8   2  11       23.43       21.03      1.97 o
  -7   2  11     1418.72     1323.22     16.24 o
  -6   2  11       26.16       29.05      2.14 o
  -5   2  11      707.14      687.68      9.63 o
  -4   2  11      176.35      160.13      6.64 o
  -3   2  11       41.73       30.37      2.35 o
  -2   2  11      222.63      218.87      4.43 o
  -1   2  11      124.39      120.34      3.22 o
   0   2  11       18.85       19.19      1.59 o
   1   2  11       48.44       52.77      2.02 o
   2   2  11      621.55      581.77     12.83 o
   3   2  11        2.75        2.19      1.02 o
   4   2  11      347.88      314.07      4.64 o
   5   2  11      560.63      526.39      8.12 o
   6   2  11      385.95      355.27      8.04 o
   7   2  11       75.68       68.83      4.25 o
   8   2  11      119.03      131.45      5.81 o
   9   2  11       17.54       14.58      2.67 o
  10   2  11       84.35       64.80      4.27 o
  11   2  11       35.97       30.76      3.21 o
  12   2  11      108.58      105.58      5.19 o
  13   2  11       21.05       21.66      5.94 o
  14   2  11       27.02       20.49      5.63 o
  15   2  11       15.86       17.98      3.06 o
  16   2  11      112.20      140.53      5.37 o
  17   2  11        4.45        3.13      2.30 o
  18   2  11       26.22       18.74      4.24 o
  19   2  11       25.59       29.02      4.62 o
 -21   3  11       18.06       16.96      3.82 o
 -20   3  11        4.20        4.47      3.06 o
 -19   3  11       33.49       36.55      4.04 o
 -18   3  11        9.78        9.48      3.55 o
 -17   3  11       15.49        5.39      2.81 o
 -16   3  11        7.00        6.12      2.69 o
 -15   3  11        4.11        9.12      2.72 o
 -14   3  11        4.34        4.71      3.04 o
 -13   3  11        0.66        2.86      2.51 o
 -12   3  11      161.33      141.45      4.80 o
 -11   3  11        1.11        2.17      2.06 o
 -10   3  11        0.40       -1.46      1.46 o
  -9   3  11        3.25        2.95      1.61 o
  -8   3  11       18.99       20.07      2.29 o
  -7   3  11       36.19       37.34      2.44 o
  -6   3  11     1199.93     1141.12     14.53 o
  -5   3  11      348.48      348.19      6.33 o
  -4   3  11      125.60      146.42      3.99 o
  -3   3  11      200.03      199.17      4.39 o
  -2   3  11      260.95      278.48      5.27 o
  -1   3  11       14.44       12.82      1.62 o
   0   3  11        4.97        4.62      1.37 o
   1   3  11      122.67      133.71      3.42 o
   2   3  11      411.74      416.31      6.60 o
   3   3  11       17.16       12.85      1.41 o
   4   3  11      421.37      373.95      6.30 o
   5   3  11      985.95      946.22     14.61 o
   6   3  11      251.57      244.03      6.25 o
   7   3  11        3.44        6.04      2.44 o
   8   3  11      153.62      139.28      6.15 o
   9   3  11        4.42        3.02      2.31 o
  10   3  11        0.18       -0.77      2.12 o
  11   3  11       13.57       13.01      5.67 o
  12   3  11        8.50       12.53      2.63 o
  13   3  11        5.28       -0.06      2.07 o
  14   3  11        0.99       -0.07      2.74 o
  15   3  11        2.55        3.39      2.19 o
  16   3  11        5.54        8.95      3.10 o
  17   3  11       58.15       59.68      5.78 o
  18   3  11       83.27       97.41      6.90 o
 -20   4  11        3.54        7.48      3.35 o
 -19   4  11        5.15        5.58      3.17 o
 -18   4  11       29.14       33.19      3.90 o
 -17   4  11       28.25       33.12      3.87 o
 -16   4  11       18.30       15.82      3.63 o
 -15   4  11       25.41       30.15      3.56 o
 -14   4  11        4.17        4.60      2.66 o
 -13   4  11       20.33       16.57      3.26 o
 -12   4  11        0.11       -1.74      1.74 o
 -11   4  11        0.54       -0.26      1.88 o
 -10   4  11        7.35       12.08      2.36 o
  -9   4  11      157.40      141.44      4.19 o
  -8   4  11       21.70       21.01      2.23 o
  -7   4  11       52.49       38.40      2.52 o
  -6   4  11      155.51      130.57      3.92 o
  -5   4  11      177.77      168.44      4.37 o
  -4   4  11      550.08      571.62      8.77 o
  -3   4  11        0.02        0.51      1.48 o
  -2   4  11       72.85       67.07      2.77 o
  -1   4  11       28.74       27.27      2.01 o
   0   4  11        8.21       14.21      1.72 o
   1   4  11      546.99      605.81      8.69 o
   2   4  11     1299.97     1254.02     16.79 o
   3   4  11        3.16       10.14      2.73 o
   4   4  11     1314.30     1307.27     19.58 o
   5   4  11      102.46       89.56      3.94 o
   6   4  11      133.14      145.66      5.37 o
   7   4  11       15.96       23.24      4.52 o
   8   4  11      558.57      510.20     13.48 o
   9   4  11        1.26        4.71      3.01 o
  10   4  11       25.61       23.78      3.70 o
  11   4  11        0.25        0.98      2.33 o
  12   4  11        1.54       -2.08      2.08 o
  13   4  11       18.60       19.05      3.21 o
  14   4  11       17.69       19.14      2.87 o
  15   4  11        8.89       13.21      3.58 o
  16   4  11        0.05        0.52      2.21 o
  17   4  11       41.96       42.94      5.62 o
 -19   5  11        3.53       -3.05      3.05 o
 -18   5  11        1.08        0.11      3.07 o
 -17   5  11        3.70        1.48      3.91 o
 -16   5  11        2.09        2.14      2.87 o
 -15   5  11       20.10       23.80      3.64 o
 -14   5  11       14.83       11.86      3.09 o
 -13   5  11       23.31       20.93      3.31 o
 -12   5  11        0.61        0.56      2.37 o
 -11   5  11        5.29        4.82      2.19 o
 -10   5  11        3.83        2.05      1.97 o
  -9   5  11        0.00       -1.82      1.82 o
  -8   5  11       88.16       86.62      4.72 o
  -7   5  11       69.13       66.32      3.17 o
  -6   5  11      145.08      137.86      4.30 o
  -5   5  11       21.41       21.02      2.17 o
  -4   5  11        0.30        0.83      1.73 o
  -3   5  11      318.82      312.82      6.08 o
  -2   5  11       73.66       74.08      3.08 o
  -1   5  11      184.58      166.53      4.30 o
   0   5  11      139.46      136.12      3.81 o
   1   5  11      173.47      169.38      4.70 o
   2   5  11       84.16       85.61      3.99 o
   3   5  11       86.76       88.40      4.01 o
   4   5  11        0.51       -1.49      1.92 o
   5   5  11       79.66       68.85      4.06 o
   6   5  11       42.01       39.56      4.02 o
   7   5  11       88.39       97.59      5.79 o
   8   5  11       64.46       61.08      4.74 o
   9   5  11       44.28       39.57      4.15 o
  10   5  11        0.34        0.20      2.55 o
  11   5  11        0.34       -1.95      2.26 o
  12   5  11        0.63        0.50      2.27 o
  13   5  11        6.41        6.87      2.63 o
  14   5  11       29.56       32.09      3.43 o
  15   5  11        6.69       11.60      2.81 o
  16   5  11        0.23       -0.20      2.55 o
  17   5  11        2.78       -5.53      5.53 o
 -18   6  11        0.02       -2.88      3.13 o
 -17   6  11       12.42        8.45      3.47 o
 -16   6  11        0.33       -1.74      4.01 o
 -15   6  11        8.21        5.16      3.08 o
 -14   6  11        2.53       -2.22      2.58 o
 -13   6  11        3.03       -0.92      2.62 o
 -12   6  11       22.80       23.49      3.03 o
 -11   6  11       25.51       27.23      3.04 o
 -10   6  11        8.42        6.10      2.29 o
  -9   6  11        5.71        9.18      2.43 o
  -8   6  11        3.33        2.31      2.03 o
  -7   6  11       25.46       26.81      2.80 o
  -6   6  11      128.52      131.09      4.31 o
  -5   6  11       49.49       45.95      2.83 o
  -4   6  11        0.88        0.40      1.62 o
  -3   6  11       12.75        5.05      1.81 o
  -2   6  11       99.12      102.28      5.06 o
  -1   6  11       10.98       12.86      2.21 o
   0   6  11       77.39       83.04      5.10 o
   1   6  11       50.85       52.58      3.52 o
   2   6  11       80.96       95.16      5.76 o
   3   6  11        2.23        6.18      2.79 o
   4   6  11      130.77      113.69      4.74 o
   5   6  11        6.06        6.41      2.59 o
   6   6  11        0.46        0.48      2.85 o
   7   6  11      129.95      116.60      6.48 o
   8   6  11       30.00       37.28      4.81 o
   9   6  11       11.55        7.47      2.75 o
  10   6  11        5.05        3.42      2.62 o
  11   6  11        2.26       -0.23      2.42 o
  12   6  11        0.03        0.68      2.51 o
  13   6  11        4.97        3.54      2.74 o
  14   6  11       12.16       11.93      3.00 o
  15   6  11       16.24       13.01      3.22 o
 -17   7  11        1.55        3.97      4.87 o
 -16   7  11        3.19       -0.58      3.35 o
 -15   7  11        3.36        2.66      3.20 o
 -14   7  11        0.88        2.76      3.12 o
 -13   7  11        2.23        1.41      2.86 o
 -12   7  11        3.76       -0.91      2.73 o
 -11   7  11        0.86        1.49      2.38 o
 -10   7  11        4.46        6.28      4.03 o
  -9   7  11       38.21       40.66      3.41 o
  -8   7  11       58.96       73.20      4.01 o
  -7   7  11        9.38        9.93      2.50 o
  -6   7  11       13.46       13.20      3.77 o
  -5   7  11       51.24       60.93      4.69 o
  -4   7  11        6.23        5.65      2.60 o
  -3   7  11      101.09       98.38      4.26 o
  -2   7  11       12.57       13.04      2.84 o
  -1   7  11       89.94       87.69      4.52 o
   0   7  11       40.31       48.02      3.73 o
   1   7  11        2.21       -2.08      2.08 o
   2   7  11       98.49       88.50      5.13 o
   3   7  11        0.36       -1.43      2.30 o
   4   7  11       60.66       55.74      4.42 o
   5   7  11        1.60        2.65      3.15 o
   6   7  11       43.15       36.53      4.09 o
   7   7  11       28.35       27.08      3.79 o
   8   7  11        6.60        5.10      2.93 o
   9   7  11        9.96       13.72      3.42 o
  10   7  11        3.98        6.03      3.04 o
  11   7  11        2.57        0.67      2.78 o
  12   7  11        0.04       -0.89      3.72 o
  13   7  11        0.65       -0.29      2.90 o
  14   7  11        2.47        3.15      3.47 o
 -14   8  11        0.29       -1.17      3.06 o
 -13   8  11        2.77       -1.82      2.93 o
 -12   8  11        0.13       -1.96      2.95 o
 -11   8  11        3.13       -0.59      3.09 o
 -10   8  11        1.22       -1.33      2.75 o
  -9   8  11       18.56       20.45      3.55 o
  -8   8  11       32.84       32.84      3.96 o
  -7   8  11       22.02       25.19      3.67 o
  -6   8  11        0.04       -1.18      2.56 o
  -5   8  11       11.11       15.04      3.05 o
  -4   8  11        3.38        0.33      3.12 o
  -3   8  11       70.27       76.85      5.04 o
  -2   8  11       18.29       19.28      2.87 o
  -1   8  11        2.04        4.25      2.49 o
   0   8  11       83.16       80.61      4.26 o
   1   8  11      178.95      190.00      6.14 o
   2   8  11        5.49        3.23      2.42 o
   3   8  11       33.23       35.56      3.79 o
   4   8  11       29.63       29.15      4.17 o
   5   8  11        0.72        3.71      3.20 o
   6   8  11       34.27       42.96      7.57 o
   7   8  11        0.07       -2.57      2.93 o
   8   8  11        0.39        1.40      3.14 o
   9   8  11        0.45       -0.49      3.02 o
  10   8  11        6.29        3.11      3.99 o
  11   8  11        0.56       -1.81      3.15 o
  12   8  11        7.48        9.18      3.57 o
 -12   9  11        0.51        5.20      5.20 o
 -11   9  11        7.01        6.81      4.10 o
 -10   9  11        4.10       -0.58      4.01 o
  -9   9  11        8.41        8.60      3.48 o
  -8   9  11        1.92       -2.76      2.76 o
  -7   9  11       18.51       28.28      4.00 o
  -6   9  11       16.17       19.76      4.37 o
  -5   9  11       21.88       26.06      4.43 o
  -4   9  11        7.16        7.20      4.22 o
  -3   9  11        9.24        4.75      3.10 o
  -2   9  11       35.65       50.57      6.69 o
  -1   9  11        4.17        0.26      2.85 o
   0   9  11        2.35       -0.29      2.73 o
   1   9  11        8.73        7.39      2.84 o
   2   9  11        0.12       -0.90      3.27 o
   3   9  11       21.43       16.76      4.09 o
   4   9  11       10.86       15.06      4.01 o
   5   9  11       10.80       15.52      7.51 o
   6   9  11        0.21       -2.84      3.47 o
   7   9  11        2.65        8.53      3.79 o
   8   9  11        0.00        0.92      3.47 o
   9   9  11        0.01        1.40      4.39 o
  -7  10  11        0.59       -0.64      3.77 o
  -6  10  11       15.17       11.24      4.27 o
  -5  10  11       16.86       16.23      4.46 o
  -4  10  11        0.36        2.72      3.80 o
  -3  10  11        0.14       -2.57      3.55 o
  -2  10  11       27.72       35.09      5.03 o
  -1  10  11       47.39       46.30      6.26 o
   0  10  11      122.26      140.47      9.60 o
   1  10  11        2.18        0.67      4.58 o
   2  10  11        3.36        4.04      7.41 o
   3  10  11        8.64       13.06      7.14 o
   4  10  11        7.73        0.61      6.57 o
   5  10  11       13.09        8.29      7.53 o
 -21   0  12        5.96        4.15      4.88 o
 -20   0  12        6.91        4.32      4.39 o
 -19   0  12        0.09        1.48      4.27 o
 -18   0  12      105.44      101.56     16.40 o
 -17   0  12       75.45       83.74      6.90 o
 -16   0  12       10.59        6.21      3.72 o
 -15   0  12        1.24       -3.03      3.03 o
 -14   0  12        1.45       -2.71      4.88 o
 -13   0  12       25.11       21.11      4.07 o
 -12   0  12      122.93      109.24      7.50 o
 -11   0  12       54.20       43.50      3.61 o
 -10   0  12      195.25      175.17      6.28 o
  -9   0  12        1.41        0.00      2.01 o
  -8   0  12        0.93       -1.34      1.78 o
  -7   0  12       12.09       13.72      3.77 o
  -6   0  12      267.33      260.77      7.34 o
  -5   0  12      211.35      193.48      6.13 o
  -4   0  12        0.82       -0.05      1.68 o
  -3   0  12       33.25       21.14      2.50 o
  -2   0  12       60.75       60.69      3.46 o
  -1   0  12      929.37      865.43     15.83 o
   0   0  12        3.29        0.81      1.62 o
   1   0  12       99.00       91.32      4.45 o
   2   0  12        2.72        6.49      1.77 o
   3   0  12      531.91      514.54     13.12 o
   4   0  12       69.87       59.08      3.38 o
   5   0  12      137.14      145.02      4.61 o
   6   0  12      196.99      180.33      9.47 o
   7   0  12      507.26      397.40     15.36 o
   8   0  12     1335.71     1128.40     33.91 o
   9   0  12      104.85      112.66      7.68 o
  10   0  12       68.75       57.26      5.67 o
  11   0  12       31.82       30.96      4.63 o
  12   0  12       18.39        5.88      3.41 o
  13   0  12        1.94       -2.37      3.01 o
  14   0  12      100.71      120.52      8.43 o
  15   0  12       13.56       17.22      4.66 o
  16   0  12       97.98       94.76      8.00 o
  17   0  12       58.67       60.35      6.75 o
  18   0  12        3.14        7.49      3.71 o
 -21   1  12        4.27        4.55      3.57 o
 -20   1  12        0.29       -0.53      2.86 o
 -19   1  12       12.08       14.83      3.38 o
 -18   1  12        0.59        0.66      2.54 o
 -17   1  12        1.23        4.01      2.97 o
 -16   1  12        0.18        3.95      2.62 o
 -15   1  12        5.13        3.10      2.87 o
 -14   1  12        0.00        1.39      2.27 o
 -13   1  12       96.05       70.92      4.10 o
 -12   1  12        0.92       -1.66      1.66 o
 -11   1  12       13.20       12.65      1.95 o
 -10   1  12      178.46      158.15      4.28 o
  -9   1  12        0.30        0.79      1.49 o
  -8   1  12       71.70       73.49      3.36 o
  -7   1  12        7.77        7.57      1.62 o
  -6   1  12        0.68       -0.37      1.92 o
  -5   1  12        3.44        7.66      2.45 o
  -4   1  12       26.94       24.37      2.20 o
  -3   1  12       60.00       64.03      3.02 o
  -2   1  12       26.74       24.42      1.83 o
  -1   1  12        5.69        6.63      1.38 o
   0   1  12      358.09      301.87      5.30 o
   1   1  12       75.15       68.40      2.64 o
   2   1  12      139.48      140.28      3.12 o
   3   1  12      774.48      765.68     10.00 o
   4   1  12       11.97        7.30      1.19 o
   5   1  12      141.62      122.95      9.78 o
   6   1  12        6.50        2.48      2.28 o
   7   1  12      499.51      444.60     11.81 o
   8   1  12      185.80      164.56     14.48 o
   9   1  12       49.27       41.52      3.68 o
  10   1  12      146.14      146.44      6.27 o
  11   1  12        9.72        5.56      2.36 o
  12   1  12        6.91        4.58      2.42 o
  13   1  12        5.99        4.79      2.55 o
  14   1  12        4.65        8.92      2.80 o
  15   1  12       18.48       24.52      6.53 o
  16   1  12        2.67       -0.38      2.65 o
  17   1  12        2.24        2.77      2.80 o
  18   1  12       16.64       16.92      2.86 o
 -21   2  12       17.54       15.66      3.83 o
 -20   2  12        4.93        0.33      2.96 o
 -19   2  12        2.88        5.95      3.00 o
 -18   2  12        2.13        9.04      3.03 o
 -17   2  12        9.35        9.24      2.91 o
 -16   2  12        1.67        0.41      3.94 o
 -15   2  12       10.52        9.94      2.76 o
 -14   2  12       46.36       40.09      3.60 o
 -13   2  12        6.96        8.80      2.52 o
 -12   2  12        1.59       -1.47      1.82 o
 -11   2  12        1.51        1.80      1.89 o
 -10   2  12       28.17       24.40      2.25 o
  -9   2  12      150.22      134.91      4.75 o
  -8   2  12        5.68        8.26      1.80 o
  -7   2  12      206.34      211.37      4.82 o
  -6   2  12       52.90       40.78      2.46 o
  -5   2  12       92.35       88.49      3.38 o
  -4   2  12       58.90       63.73      2.71 o
  -3   2  12       12.36       13.29      1.74 o
  -2   2  12      224.91      217.60      4.59 o
  -1   2  12      174.20      191.27      4.24 o
   0   2  12       25.23       23.81      1.82 o
   1   2  12       12.77        9.30      1.48 o
   2   2  12      636.99      635.81     10.26 o
   3   2  12      167.51      151.80      3.32 o
   4   2  12      164.11      152.72      4.65 o
   5   2  12      333.87      286.70      8.90 o
   6   2  12        7.58        8.05      2.50 o
   7   2  12       11.77        8.78      3.35 o
   8   2  12        4.35        1.41      2.33 o
   9   2  12       83.83       75.52      4.71 o
  10   2  12       35.67       25.25      3.30 o
  11   2  12       14.57       17.74      3.02 o
  12   2  12        0.89        0.68      5.36 o
  13   2  12        1.38        4.55      2.49 o
  14   2  12       29.29       40.56     10.78 o
  15   2  12        5.48        4.26      2.67 o
  16   2  12       13.43        8.10      3.93 o
  17   2  12        8.83       13.89      2.86 o
  18   2  12        8.18        5.15      3.71 o
 -20   3  12        1.96        3.49      3.06 o
 -19   3  12        0.85        2.82      3.01 o
 -18   3  12        5.74       11.61      3.51 o
 -17   3  12        3.56        2.92      2.83 o
 -16   3  12        0.35       -1.45      2.49 o
 -15   3  12        0.59        1.25      2.55 o
 -14   3  12       11.54       10.87      2.94 o
 -13   3  12       11.76        8.29      2.68 o
 -12   3  12       15.68       13.23      2.49 o
 -11   3  12       33.54       31.57      2.78 o
 -10   3  12      102.01       85.67      3.88 o
  -9   3  12        3.38        5.58      1.82 o
  -8   3  12        0.10        0.89      1.64 o
  -7   3  12       43.37       46.53      2.69 o
  -6   3  12      675.77      664.92      9.89 o
  -5   3  12       15.08       18.03      2.14 o
  -4   3  12       98.24      105.26      3.59 o
  -3   3  12      156.27      167.03      4.22 o
  -2   3  12       36.50       39.92      2.33 o
  -1   3  12      307.46      325.12      5.96 o
   0   3  12      332.39      345.51      6.04 o
   1   3  12      475.29      440.45      6.97 o
   2   3  12       60.49       59.74      2.95 o
   3   3  12      121.76      113.55      4.35 o
   4   3  12       57.88       48.30      3.07 o
   5   3  12      114.93      115.56      4.16 o
   6   3  12        2.86        9.20      2.58 o
   7   3  12      175.84      153.54      6.73 o
   8   3  12       26.76       19.42      3.25 o
   9   3  12       13.42       12.91      2.96 o
  10   3  12       13.18       13.26      2.97 o
  11   3  12        0.01       -1.45      2.21 o
  12   3  12        0.04        1.72      2.36 o
  13   3  12       14.37       15.80      3.28 o
  14   3  12        1.55        1.23      2.46 o
  15   3  12       39.67       49.91      4.29 o
  16   3  12       71.97       84.63      8.47 o
  17   3  12       39.17       44.58      5.38 o
  18   3  12        1.10       -4.13      4.84 o
 -20   4  12       16.13       19.78      4.67 o
 -19   4  12        0.96       -1.06      2.93 o
 -18   4  12        8.31        5.08      3.09 o
 -17   4  12        0.14       -1.17      2.74 o
 -16   4  12       10.70       13.31      3.13 o
 -15   4  12        4.83        8.20      3.02 o
 -14   4  12        0.55        4.52      2.70 o
 -13   4  12       13.94       15.29      3.16 o
 -12   4  12        1.44        4.42      2.19 o
 -11   4  12       33.71       34.40      3.03 o
 -10   4  12       39.49       40.41      3.07 o
  -9   4  12       64.53       65.92      3.16 o
  -8   4  12        2.54        1.13      1.71 o
  -7   4  12       20.09       15.63      2.14 o
  -6   4  12       25.45       20.75      2.17 o
  -5   4  12        9.76        3.11      1.76 o
  -4   4  12       13.23        6.27      1.83 o
  -3   4  12       37.13       38.71      2.55 o
  -2   4  12        8.46        8.68      1.78 o
  -1   4  12      174.90      173.91      4.33 o
   0   4  12       34.64       34.17      2.24 o
   1   4  12       20.56       24.84      2.36 o
   2   4  12      157.13      149.19      5.12 o
   3   4  12       60.97       51.55      3.33 o
   4   4  12       72.12       61.28      3.53 o
   5   4  12      350.05      332.24      8.68 o
   6   4  12        1.95        3.84      2.33 o
   7   4  12        0.29        4.06      2.66 o
   8   4  12      126.93      126.16      6.51 o
   9   4  12       36.08       32.92      3.87 o
  10   4  12        8.32       12.03      3.14 o
  11   4  12       21.36       27.10      3.60 o
  12   4  12       13.27       13.91      3.12 o
  13   4  12        0.55       -0.90      2.63 o
  14   4  12        4.16        3.44      2.42 o
  15   4  12        4.72        3.29      2.42 o
  16   4  12       34.57       42.43      5.87 o
  17   4  12        9.65       15.68      8.83 o
 -19   5  12        3.28        4.21      4.03 o
 -18   5  12        3.86        5.20      3.29 o
 -17   5  12        3.44        0.63      2.93 o
 -16   5  12       13.92       19.72      4.74 o
 -15   5  12       26.74       19.67      3.51 o
 -14   5  12        0.38        0.47      2.88 o
 -13   5  12        2.21       -2.46      2.46 o
 -12   5  12        3.54        2.80      2.20 o
 -11   5  12        1.01       -0.48      2.29 o
 -10   5  12       15.05       17.71      2.62 o
  -9   5  12        5.89        5.26      2.16 o
  -8   5  12        8.31       10.89      2.08 o
  -7   5  12       38.38       44.39      2.83 o
  -6   5  12      150.11      136.94      4.22 o
  -5   5  12       58.37       45.54      3.34 o
  -4   5  12       81.18       75.61      3.27 o
  -3   5  12      113.27      121.50      3.98 o
  -2   5  12       69.75       73.94      3.69 o
  -1   5  12      167.79      155.41      4.75 o
   0   5  12       59.85       65.39      3.47 o
   1   5  12        1.54        2.91      2.06 o
   2   5  12       88.01       88.71      5.31 o
   3   5  12       12.48       13.95      2.41 o
   4   5  12      480.95      438.19     11.24 o
   5   5  12        4.47        2.34      2.45 o
   6   5  12       29.46       35.73      3.40 o
   7   5  12        9.76        9.63      3.11 o
   8   5  12        1.97        0.89      2.75 o
   9   5  12       12.96       10.64      3.21 o
  10   5  12        4.49        4.07      2.72 o
  11   5  12       43.72       57.23      4.85 o
  12   5  12        5.09        9.62      2.84 o
  13   5  12        0.95        1.10      3.54 o
  14   5  12        0.11       -1.00      2.47 o
  15   5  12        0.88       -0.63      5.17 o
  16   5  12       17.41       19.81      7.21 o
 -17   6  12        3.68        2.48      3.28 o
 -16   6  12        4.02        2.57      3.24 o
 -15   6  12        3.54        5.09      3.15 o
 -14   6  12        4.32        2.48      2.93 o
 -13   6  12       10.44        7.95      3.18 o
 -12   6  12        0.05       -3.20      3.20 o
 -11   6  12       12.98       19.84      2.87 o
 -10   6  12       21.17       28.11      3.10 o
  -9   6  12        0.80        0.31      2.09 o
  -8   6  12       29.74       25.04      3.47 o
  -7   6  12       15.87       13.53      2.52 o
  -6   6  12        0.07        2.07      1.75 o
  -5   6  12        1.29        0.36      2.44 o
  -4   6  12        9.73        6.68      2.38 o
  -3   6  12       19.68       17.54      2.48 o
  -2   6  12        5.23        7.74      2.16 o
  -1   6  12      167.75      150.71      5.55 o
   0   6  12        6.95        7.22      2.46 o
   1   6  12       10.53        9.56      2.59 o
   2   6  12        1.10       -0.30      2.08 o
   3   6  12        1.74        1.08      2.07 o
   4   6  12        1.61       -0.96      2.46 o
   5   6  12        0.66        4.07      2.60 o
   6   6  12        0.43        6.24      3.20 o
   7   6  12       51.14       54.39      5.16 o
   8   6  12        7.18        5.32      7.23 o
   9   6  12        4.02       -1.29      2.85 o
  10   6  12        4.70        7.92      2.90 o
  11   6  12       41.01       49.66      7.28 o
  12   6  12        2.44        0.84      2.68 o
  13   6  12        7.58        8.99      3.04 o
  14   6  12        0.22        0.95      3.84 o
  15   6  12        1.94        9.80      4.16 o
 -16   7  12        0.14       -3.28      4.18 o
 -15   7  12        1.04        3.42      3.31 o
 -14   7  12        0.20       -1.52      3.45 o
 -13   7  12        0.19        0.93      3.25 o
 -12   7  12        8.28       -0.42      4.35 o
 -11   7  12        0.72       -0.30      2.33 o
 -10   7  12        7.92        7.67      2.64 o
  -9   7  12        6.47        2.64      2.56 o
  -8   7  12        6.46        9.81      2.68 o
  -7   7  12        5.21        5.32      2.71 o
  -6   7  12        6.50       11.41      2.91 o
  -5   7  12       10.78        6.79      2.74 o
  -4   7  12        1.85        2.59      2.27 o
  -3   7  12        0.34       -0.73      2.20 o
  -2   7  12      106.09       98.17      5.74 o
  -1   7  12       40.00       36.14      3.55 o
   0   7  12       13.14        8.60      2.59 o
   1   7  12        1.22       -2.44      2.44 o
   2   7  12       34.16       32.08      3.40 o
   3   7  12        0.45       -0.83      2.70 o
   4   7  12       26.29       27.78      3.93 o
   5   7  12       12.21        8.00      7.77 o
   6   7  12        2.51        0.93      3.16 o
   7   7  12        9.22        9.45      3.16 o
   8   7  12        2.34        0.51      4.51 o
   9   7  12        2.61       -2.86      4.70 o
  10   7  12        8.18        8.55      3.65 o
  11   7  12       37.39       36.34      4.20 o
  12   7  12        0.68       -0.26      2.90 o
  13   7  12        0.80        5.29      3.08 o
 -14   8  12        4.62        4.25      7.23 o
 -13   8  12        3.70        8.07      4.06 o
 -12   8  12        0.63       -3.50      3.50 o
 -11   8  12        8.92        5.30      4.60 o
 -10   8  12        1.32       -0.52      2.92 o
  -9   8  12       18.46       22.57      4.06 o
  -8   8  12       53.34       53.58      4.65 o
  -7   8  12       51.07       60.35      4.73 o
  -6   8  12       19.41       18.50      3.37 o
  -5   8  12        8.18        7.10      3.29 o
  -4   8  12        4.03        0.17      3.07 o
  -3   8  12        0.70        0.62      3.10 o
  -2   8  12        0.02       -0.20      2.50 o
  -1   8  12        0.38       -0.57      2.48 o
   0   8  12        0.39        5.33      2.49 o
   1   8  12       21.10       16.49      3.21 o
   2   8  12        6.57       11.10      3.16 o
   3   8  12        3.00        4.63      2.83 o
   4   8  12        3.19        2.29      3.22 o
   5   8  12        0.28        0.23      3.14 o
   6   8  12        1.78       -0.35      3.34 o
   7   8  12       17.11       18.11      5.84 o
   8   8  12        0.12        0.30      3.12 o
   9   8  12        1.35       -3.62      3.62 o
  10   8  12       10.67       12.99      3.86 o
  11   8  12        0.23       -3.19      3.19 o
 -11   9  12        6.27        7.51      4.77 o
 -10   9  12        0.72        6.29      4.03 o
  -9   9  12        1.22        3.73      3.39 o
  -8   9  12       13.87       16.32      4.36 o
  -7   9  12       23.39       20.03      4.42 o
  -6   9  12        0.95       -3.20      3.20 o
  -5   9  12       27.98       30.77      5.84 o
  -4   9  12        9.78        7.55      4.43 o
  -3   9  12       38.59       42.12      4.56 o
  -2   9  12        9.58        6.71      3.23 o
  -1   9  12        1.48       -2.34      2.85 o
   0   9  12        1.72        0.11      2.84 o
   1   9  12        4.24        3.65      3.17 o
   2   9  12        0.71        1.68      3.28 o
   3   9  12        1.04       -1.16      3.30 o
   4   9  12        0.58       -0.17      3.37 o
   5   9  12        0.01       -3.18      3.18 o
   6   9  12        4.74        1.85      3.80 o
   7   9  12        7.23       14.64      4.19 o
   8   9  12        8.15        9.36      7.89 o
  -5  10  12       58.19       79.03      6.49 o
  -4  10  12        0.94        5.62      4.23 o
  -3  10  12        1.83       -0.67      4.81 o
  -2  10  12        3.41        0.72      3.89 o
  -1  10  12       11.08       16.44      4.70 o
   0  10  12        0.43        8.47      5.46 o
   1  10  12        1.32       -1.53      4.38 o
   2  10  12        1.40        5.02      7.03 o
 -21   1  13        5.95        5.76      5.15 o
 -20   1  13       23.50       24.92      3.95 o
 -19   1  13       27.36       29.83      3.96 o
 -18   1  13        1.94       -0.95      3.03 o
 -17   1  13       74.22       66.12      6.28 o
 -16   1  13        2.63        5.68      2.76 o
 -15   1  13        5.91        3.32      2.45 o
 -14   1  13        5.02        7.74      2.61 o
 -13   1  13       24.45       21.74      2.99 o
 -12   1  13       14.38        9.76      2.25 o
 -11   1  13       51.49       56.92      2.97 o
 -10   1  13      151.85      142.07      4.21 o
  -9   1  13        4.84        1.75      1.65 o
  -8   1  13       39.52       37.00      2.45 o
  -7   1  13        7.93        7.08      1.69 o
  -6   1  13       24.09       26.57      2.19 o
  -5   1  13      106.97       90.19      3.31 o
  -4   1  13        4.52        4.22      1.62 o
  -3   1  13      465.91      440.20      7.22 o
  -2   1  13      280.53      274.97      5.39 o
  -1   1  13       60.55       64.81      2.73 o
   0   1  13     1699.68     1574.77     18.49 o
   1   1  13      787.04      775.58     10.37 o
   2   1  13        4.10        5.79      1.44 o
   3   1  13       73.20       67.59      3.44 o
   4   1  13       67.69       77.82      5.29 o
   5   1  13       44.71       37.12      3.74 o
   6   1  13      174.27      163.68      6.81 o
   7   1  13        0.11        0.33      2.28 o
   8   1  13        1.65       -1.05      2.25 o
   9   1  13       50.82       44.35      4.03 o
  10   1  13        0.37       -1.97      2.23 o
  11   1  13       16.06       14.25      2.97 o
  12   1  13       10.19        5.79      3.73 o
  13   1  13        8.17        9.55      2.93 o
  14   1  13        2.28        2.38      2.69 o
  15   1  13       28.19       26.85      3.84 o
  16   1  13        0.73       -0.03      2.68 o
  17   1  13        5.87        3.73      2.98 o
  18   1  13        0.72        4.80      3.08 o
 -20   2  13        3.17        2.78      3.20 o
 -19   2  13        3.97       -1.35      3.42 o
 -18   2  13       38.78       35.94      4.04 o
 -17   2  13        1.48       -0.09      2.71 o
 -16   2  13        1.13       -1.29      3.06 o
 -15   2  13       23.46       18.04      3.22 o
 -14   2  13       20.66       14.34      2.92 o
 -13   2  13        8.53        6.48      2.65 o
 -12   2  13        6.04        7.82      2.97 o
 -11   2  13       27.78       26.57      2.42 o
 -10   2  13       32.37       32.62      2.48 o
  -9   2  13       91.19       96.68      3.64 o
  -8   2  13      171.16      174.33      4.71 o
  -7   2  13       75.14       77.37      3.22 o
  -6   2  13       16.84       16.44      2.07 o
  -5   2  13      524.24      467.04      7.75 o
  -4   2  13       10.35       13.71      1.91 o
  -3   2  13       21.91       23.55      2.13 o
  -2   2  13      375.54      339.33      6.20 o
  -1   2  13      175.12      171.53      4.24 o
   0   2  13      262.01      288.40      5.47 o
   1   2  13      104.18      110.95      3.76 o
   2   2  13       13.36       21.08      1.85 o
   3   2  13        6.68        5.40      2.67 o
   4   2  13        0.96       -0.38      1.61 o
   5   2  13       11.40       10.92      2.27 o
   6   2  13       35.41       30.10      8.09 o
   7   2  13        1.71        3.42      2.64 o
   8   2  13      199.07      166.90     15.64 o
   9   2  13       13.15       14.29      3.06 o
  10   2  13       34.43       27.32      3.60 o
  11   2  13        1.51       -2.19      2.19 o
  12   2  13        5.44        7.98      2.71 o
  13   2  13       53.20       63.35      4.68 o
  14   2  13       18.72       23.29      3.53 o
  15   2  13        0.99        5.12      3.01 o
  16   2  13       46.42       43.89      4.52 o
  17   2  13       23.45       30.95      3.45 o
 -20   3  13        9.14        9.16      3.45 o
 -19   3  13       13.01        8.96      3.44 o
 -18   3  13        1.56        4.50      3.25 o
 -17   3  13        8.34        7.84      3.30 o
 -16   3  13       66.40       64.14      4.73 o
 -15   3  13        7.19       13.71      3.38 o
 -14   3  13       80.93       76.45      4.70 o
 -13   3  13        0.51        1.18      2.47 o
 -12   3  13       12.47        9.12      2.37 o
 -11   3  13       20.23       25.57      3.28 o
 -10   3  13       12.87       13.85      2.17 o
  -9   3  13       21.83       22.50      2.34 o
  -8   3  13       58.20       47.85      2.84 o
  -7   3  13       65.01       56.57      2.93 o
  -6   3  13      332.27      290.81      6.01 o
  -5   3  13       14.76       13.82      2.14 o
  -4   3  13      220.90      223.32      5.13 o
  -3   3  13        0.25       -0.44      1.62 o
  -2   3  13       84.94       75.29      3.05 o
  -1   3  13       58.21       53.29      2.66 o
   0   3  13        2.90        2.94      1.81 o
   1   3  13       99.32       87.31      3.51 o
   2   3  13       82.31       75.22      3.79 o
   3   3  13     1366.94     1294.50     22.46 o
   4   3  13       37.13       38.73      4.39 o
   5   3  13      159.11      164.56      5.88 o
   6   3  13       55.69       69.50      4.93 o
   7   3  13       26.03       21.21      3.42 o
   8   3  13       45.53       49.11      4.38 o
   9   3  13       76.22       66.62      4.89 o
  10   3  13       10.46        6.61      2.90 o
  11   3  13        8.18       10.23      2.84 o
  12   3  13        0.13        0.19      2.42 o
  13   3  13        3.38        2.44      2.63 o
  14   3  13        0.38        0.79      7.30 o
  15   3  13        6.14        5.32      3.08 o
  16   3  13       14.12       16.82      5.09 o
  17   3  13        5.80        9.21      4.34 o
 -19   4  13        3.50       -0.04      3.16 o
 -18   4  13       18.63       16.96      3.81 o
 -17   4  13        9.20        9.46      3.36 o
 -16   4  13        0.68        1.91      2.98 o
 -15   4  13       40.70       47.25      4.39 o
 -14   4  13       26.58       24.55      3.64 o
 -13   4  13        0.12        4.21      2.77 o
 -12   4  13        1.42        1.51      2.30 o
 -11   4  13       17.49       14.12      2.57 o
 -10   4  13       48.76       52.00      3.47 o
  -9   4  13        0.18        0.67      1.72 o
  -8   4  13       94.93       90.12      3.66 o
  -7   4  13       28.93       25.01      2.43 o
  -6   4  13        0.01       -1.67      1.67 o
  -5   4  13       11.53       11.17      2.04 o
  -4   4  13      103.86      117.74      3.95 o
  -3   4  13      148.12      129.00      3.97 o
  -2   4  13       15.47       13.14      2.00 o
  -1   4  13        8.23        7.54      1.80 o
   0   4  13        5.17        6.92      1.93 o
   1   4  13        0.97        1.06      1.95 o
   2   4  13      338.01      322.10      7.72 o
   3   4  13       56.72       53.01      3.44 o
   4   4  13      153.99      134.06      5.73 o
   5   4  13       19.74       13.95      2.81 o
   6   4  13       46.42       49.09      4.55 o
   7   4  13       35.63       28.34      3.92 o
   8   4  13       41.04       44.57      4.35 o
   9   4  13       32.04       24.39      3.71 o
  10   4  13        1.66        0.85      2.67 o
  11   4  13        5.50        2.85      2.79 o
  12   4  13        1.26        0.58      3.48 o
  13   4  13       28.93       30.72      3.96 o
  14   4  13        0.93        2.67      4.99 o
  15   4  13        0.43       -2.36      2.36 o
  16   4  13       25.17       23.73      3.45 o
 -18   5  13        4.85        3.42      3.33 o
 -17   5  13        0.01       -1.52      3.04 o
 -16   5  13        0.00        1.88      2.99 o
 -15   5  13        7.42        9.50      3.98 o
 -14   5  13        0.10       -1.85      2.72 o
 -13   5  13       24.28       26.26      5.38 o
 -12   5  13        0.24       -0.96      2.28 o
 -11   5  13       14.11       17.53      2.73 o
 -10   5  13        3.07        6.39      2.38 o
  -9   5  13       15.56       11.72      2.46 o
  -8   5  13        8.63        6.23      2.55 o
  -7   5  13        3.54        1.55      1.81 o
  -6   5  13       64.95       56.33      3.08 o
  -5   5  13        5.39        4.51      1.90 o
  -4   5  13      342.97      363.74      7.07 o
  -3   5  13       29.56       28.97      2.48 o
  -2   5  13       43.79       51.50      3.21 o
  -1   5  13       25.72       22.97      2.87 o
   0   5  13        8.81        7.26      2.33 o
   1   5  13        0.01        1.33      2.08 o
   2   5  13       40.04       46.10      3.40 o
   3   5  13       19.78       24.64      2.95 o
   4   5  13        3.76        1.88      3.17 o
   5   5  13       18.94       23.27      3.30 o
   6   5  13       41.75       36.08      4.40 o
   7   5  13       24.83       22.99      3.83 o
   8   5  13       19.56       19.68      3.67 o
   9   5  13       18.44       18.27      3.64 o
  10   5  13        2.11        4.04      3.09 o
  11   5  13        3.23        3.12      3.48 o
  12   5  13       10.03       13.69      3.54 o
  13   5  13        3.29        3.35      2.82 o
  14   5  13        6.97       13.45      3.19 o
  15   5  13        4.20        1.32      2.83 o
 -17   6  13        6.57       -2.77      3.87 o
 -16   6  13        0.02       -2.94      2.94 o
 -15   6  13        5.69        6.82      3.28 o
 -14   6  13        2.13       -3.11      3.11 o
 -13   6  13        5.49        6.45      3.20 o
 -12   6  13        2.33        0.94      2.71 o
 -11   6  13       14.82       10.30      2.76 o
 -10   6  13        1.76       -2.24      2.24 o
  -9   6  13        0.62        3.84      2.34 o
  -8   6  13        5.28        8.33      2.46 o
  -7   6  13       63.75       58.01      3.75 o
  -6   6  13        0.29        0.80      1.96 o
  -5   6  13       65.46       58.69      3.62 o
  -4   6  13        6.25        4.17      2.25 o
  -3   6  13        2.95        0.30      1.98 o
  -2   6  13       58.33       45.93      3.80 o
  -1   6  13        1.60       -1.14      2.18 o
   0   6  13       14.00       11.05      3.15 o
   1   6  13        2.05       -0.05      2.20 o
   2   6  13        4.35        1.68      2.56 o
   3   6  13        2.19        0.78      2.45 o
   4   6  13       12.08        7.32      2.80 o
   5   6  13       18.01       15.31      4.46 o
   6   6  13       61.73       55.36      5.18 o
   7   6  13       18.40       23.04      5.99 o
   8   6  13       13.44        8.55      3.59 o
   9   6  13        3.75        3.35      3.30 o
  10   6  13        1.96        2.15      3.22 o
  11   6  13        0.84        3.42      2.85 o
  12   6  13        5.88        3.35      3.03 o
  13   6  13        0.13       -0.05      2.83 o
  14   6  13       15.00       21.74      5.20 o
 -15   7  13        0.35       -2.06      3.03 o
 -14   7  13       15.09        8.55      3.49 o
 -13   7  13       12.62       11.01      3.56 o
 -12   7  13        0.63       -1.45      3.00 o
 -11   7  13       30.35       29.03      4.55 o
 -10   7  13       27.24       28.89      3.88 o
  -9   7  13        0.27       -2.62      2.62 o
  -8   7  13        3.51        4.60      2.90 o
  -7   7  13        0.16       -1.18      2.57 o
  -6   7  13        9.24        4.21      2.70 o
  -5   7  13        3.03        5.95      2.70 o
  -4   7  13        4.82        0.40      2.39 o
  -3   7  13       24.76       22.99      3.27 o
  -2   7  13        0.22       -0.49      2.39 o
  -1   7  13       70.60       68.50      4.44 o
   0   7  13       15.47       20.47      3.14 o
   1   7  13       65.72       66.14      4.35 o
   2   7  13        0.12       -1.65      2.72 o
   3   7  13       20.36       19.06      3.71 o
   4   7  13        0.06       -2.43      2.62 o
   5   7  13        0.17       -3.93      8.00 o
   6   7  13       35.68       41.79      5.32 o
   7   7  13        1.99       -3.16      3.16 o
   8   7  13        9.32       10.27      3.87 o
   9   7  13        4.52        4.97      3.24 o
  10   7  13       38.71       47.46      4.75 o
  11   7  13        3.09        1.98      3.06 o
  12   7  13        0.09        1.74      3.22 o
 -13   8  13        9.19        8.50      7.18 o
 -12   8  13        1.54        5.43      4.01 o
 -11   8  13        6.66        4.22      3.77 o
 -10   8  13        2.32        0.49      3.14 o
  -9   8  13        0.38       -0.43      2.98 o
  -8   8  13       12.63       13.21      3.55 o
  -7   8  13        1.40        4.79      3.23 o
  -6   8  13        4.42       10.41      3.60 o
  -5   8  13       12.56        7.10      3.55 o
  -4   8  13       14.65       15.14      3.78 o
  -3   8  13        1.55       -2.62      3.11 o
  -2   8  13       15.87       22.43      4.14 o
  -1   8  13        1.42        3.28      3.32 o
   0   8  13       11.20       11.82      3.13 o
   1   8  13        0.01       -2.86      2.88 o
   2   8  13       40.07       49.11      4.32 o
   3   8  13        0.52       -0.45      2.74 o
   4   8  13        0.52        0.67      3.13 o
   5   8  13        0.40        1.43      3.27 o
   6   8  13       24.35       16.98      4.07 o
   7   8  13        2.23        8.01      5.04 o
   8   8  13        0.09       -1.55      3.36 o
   9   8  13        0.51        1.29      3.43 o
  -9   9  13        4.84        7.83      3.91 o
  -8   9  13        3.69        2.15      5.39 o
  -7   9  13        4.47        8.09      3.95 o
  -6   9  13        2.43       -0.55      3.47 o
  -5   9  13        0.59        0.04      3.46 o
  -4   9  13       39.40       55.36      5.61 o
  -3   9  13        1.01       -1.40      2.94 o
  -2   9  13       11.57       13.56      3.55 o
  -1   9  13       14.76       15.68      6.28 o
   0   9  13        2.30        2.69      3.78 o
   1   9  13       11.54        9.63      4.09 o
   2   9  13        3.46        3.23      3.10 o
   3   9  13        0.30       -0.26      4.47 o
   4   9  13       10.95       17.37      4.52 o
   5   9  13        0.21       -2.88      3.56 o
   6   9  13       26.09       22.19      6.24 o
 -20   0  14        1.64        1.66      4.57 o
 -19   0  14       10.84        9.36      4.96 o
 -18   0  14        0.61       -1.11      3.87 o
 -17   0  14        3.86        9.22      4.45 o
 -16   0  14       11.08        9.54      4.07 o
 -15   0  14       24.17       24.43      4.75 o
 -14   0  14        2.50        4.65      3.64 o
 -13   0  14       13.64       15.14      4.38 o
 -12   0  14      150.19      165.90     13.06 o
 -11   0  14       12.82       16.41      3.15 o
 -10   0  14       69.59       89.40      5.16 o
  -9   0  14       11.93        9.45      2.68 o
  -8   0  14        7.22        8.95      2.67 o
  -7   0  14       67.97       67.37      4.42 o
  -6   0  14        3.83        6.06      2.36 o
  -5   0  14      353.71      310.50     14.89 o
  -4   0  14      157.13      162.24      6.27 o
  -3   0  14     2308.79     2151.33     62.91 o
  -2   0  14      733.64      652.51     13.62 o
  -1   0  14      149.74      153.93      5.80 o
   0   0  14      132.53      120.03      5.13 o
   1   0  14       61.34       56.92      3.60 o
   2   0  14       72.78       71.05      3.85 o
   3   0  14       24.38       23.16      3.42 o
   4   0  14       41.26       21.67      4.74 o
   5   0  14        4.50       10.08      4.05 o
   6   0  14      295.51      258.51     12.74 o
   7   0  14      369.98      356.21     15.57 o
   8   0  14       47.95       48.33      6.06 o
   9   0  14      268.48      214.67     11.62 o
  10   0  14        2.13        2.94      3.66 o
  11   0  14        0.88       -3.27      3.27 o
  12   0  14      109.71      118.65      8.97 o
  13   0  14        0.00        4.81      4.09 o
  14   0  14      107.08      144.27      9.94 o
  15   0  14       61.18       68.92      7.61 o
  16   0  14       13.07       14.82      5.02 o
  17   0  14        1.99       -3.80      4.41 o
 -20   1  14       16.98       17.27      4.53 o
 -19   1  14        0.24        4.17      3.29 o
 -18   1  14        0.44        4.16      2.98 o
 -17   1  14        0.28       -2.66      2.66 o
 -16   1  14        7.21        8.80      3.36 o
 -15   1  14        2.80       -2.52      3.14 o
 -14   1  14       25.16       21.62      3.20 o
 -13   1  14        9.60       10.38      3.23 o
 -12   1  14       27.53       28.73      2.91 o
 -11   1  14       46.38       50.22      2.94 o
 -10   1  14        2.08        2.35      1.88 o
  -9   1  14        0.75        0.24      1.57 o
  -8   1  14       10.94       12.02      2.03 o
  -7   1  14      141.05      131.08      4.05 o
  -6   1  14       20.24       13.79      1.98 o
  -5   1  14       18.27       25.51      2.27 o
  -4   1  14      152.80      145.15      4.22 o
  -3   1  14       32.85       45.53      2.68 o
  -2   1  14       99.16       94.69      3.43 o
  -1   1  14       26.59       28.14      2.21 o
   0   1  14       16.08       19.69      2.34 o
   1   1  14       22.63       25.16      2.01 o
   2   1  14      117.73      105.67      3.67 o
   3   1  14       29.51       22.17      2.80 o
   4   1  14       20.39       13.79      3.17 o
   5   1  14      130.13      110.61      5.88 o
   6   1  14       82.04       71.36      4.89 o
   7   1  14       59.71       54.12      4.42 o
   8   1  14       35.50       37.20      3.94 o
   9   1  14        3.73        4.51      8.54 o
  10   1  14       26.08       20.44      3.75 o
  11   1  14       43.80       40.55      4.74 o
  12   1  14        9.89        5.54      3.02 o
  13   1  14       12.67       12.51      4.31 o
  14   1  14        6.78        6.02      3.13 o
  15   1  14       43.21       51.29      6.33 o
  16   1  14       15.90       20.99      8.38 o
  17   1  14       12.94       14.05      6.55 o
 -20   2  14        1.54        3.47      5.76 o
 -19   2  14       10.60       15.42      3.81 o
 -18   2  14        2.51       -0.19      3.03 o
 -17   2  14        0.15       -3.70      3.70 o
 -16   2  14       11.79       11.12      3.22 o
 -15   2  14        1.08       -2.45      2.45 o
 -14   2  14        5.53        8.83      2.83 o
 -13   2  14       17.68       20.51      3.17 o
 -12   2  14        2.85        1.30      2.17 o
 -11   2  14        0.09        0.39      2.03 o
 -10   2  14        5.76        3.94      2.56 o
  -9   2  14       11.56       12.70      2.12 o
  -8   2  14       43.86       44.12      2.74 o
  -7   2  14       89.19      105.81      3.77 o
  -6   2  14      217.62      197.76      4.95 o
  -5   2  14        0.23        0.99      1.57 o
  -4   2  14       29.16       29.72      2.38 o
  -3   2  14      176.75      161.87      4.35 o
  -2   2  14      324.38      327.62      6.24 o
  -1   2  14        2.07        2.94      1.66 o
   0   2  14      383.17      367.66      6.50 o
   1   2  14      188.19      180.19      4.84 o
   2   2  14       15.97       20.01      2.67 o
   3   2  14       98.85       83.73      4.86 o
   4   2  14        0.33        5.32      3.20 o
   5   2  14       13.00        7.26      2.85 o
   6   2  14       35.99       43.28      4.15 o
   7   2  14       21.17       18.85      3.48 o
   8   2  14       12.43       14.99      3.26 o
   9   2  14       15.26       14.79      3.77 o
  10   2  14       19.47       24.39      5.51 o
  11   2  14       26.36       32.01      3.89 o
  12   2  14       12.72       20.18      3.60 o
  13   2  14       14.51       16.82      3.49 o
  14   2  14        3.59        0.72      2.97 o
  15   2  14        6.38        8.87      3.34 o
  16   2  14        3.79        2.09      3.09 o
 -19   3  14        0.44       -3.08      3.08 o
 -18   3  14        6.43        5.98      3.42 o
 -17   3  14        6.94       13.95      3.61 o
 -16   3  14       25.59       32.80      4.10 o
 -15   3  14       37.57       44.81      5.10 o
 -14   3  14        4.41        5.01      2.88 o
 -13   3  14        1.13       -0.10      2.57 o
 -12   3  14       52.22       58.59      3.71 o
 -11   3  14        1.40        2.78      2.54 o
 -10   3  14       63.87       54.26      3.96 o
  -9   3  14        4.54        7.59      2.04 o
  -8   3  14        3.76        3.27      1.82 o
  -7   3  14        4.69        6.46      1.91 o
  -6   3  14        0.55        1.75      1.72 o
  -5   3  14       20.36       20.65      2.22 o
  -4   3  14        7.88        4.25      1.73 o
  -3   3  14        3.44       -0.61      1.53 o
  -2   3  14       28.02       27.92      2.32 o
  -1   3  14       40.97       42.90      2.57 o
   0   3  14       37.35       37.47      2.79 o
   1   3  14       50.35       53.62      3.49 o
   2   3  14       10.12        9.85      2.42 o
   3   3  14      272.83      262.68      7.97 o
   4   3  14      127.54      117.52      5.36 o
   5   3  14        4.02        8.58      3.12 o
   6   3  14      169.82      160.62      7.49 o
   7   3  14       10.35       13.44      3.21 o
   8   3  14       12.74       14.48      3.40 o
   9   3  14       19.83       21.67      4.00 o
  10   3  14        0.09       -1.91      3.93 o
  11   3  14       48.85       44.11      4.44 o
  12   3  14        0.70        4.66      2.89 o
  13   3  14        7.90        6.36      5.15 o
  14   3  14       20.76       26.40      4.10 o
  15   3  14       30.86       33.87      4.30 o
  16   3  14        0.79       -1.74      2.69 o
 -18   4  14        0.73        1.60      3.33 o
 -17   4  14        0.78        3.41      3.31 o
 -16   4  14        3.22        2.58      3.18 o
 -15   4  14        0.04       -0.29      3.13 o
 -14   4  14        4.26        1.86      2.97 o
 -13   4  14        9.73       13.04      3.33 o
 -12   4  14        3.81        3.28      2.38 o
 -11   4  14        4.84        6.60      2.47 o
 -10   4  14       16.63       18.18      3.76 o
  -9   4  14       12.76       14.78      2.65 o
  -8   4  14        0.21       -1.74      1.74 o
  -7   4  14        0.52        1.52      1.84 o
  -6   4  14       32.48       26.20      2.48 o
  -5   4  14        2.03       -0.09      1.74 o
  -4   4  14       99.75      105.08      3.86 o
  -3   4  14        3.41        2.24      1.72 o
  -2   4  14       31.04       26.36      2.63 o
  -1   4  14       96.54      106.36      4.19 o
   0   4  14       85.89       84.04      4.43 o
   1   4  14        1.62        3.44      2.07 o
   2   4  14      226.86      218.65      6.40 o
   3   4  14       73.60       66.86      4.51 o
   4   4  14       86.34       94.02      5.10 o
   5   4  14       29.50       28.69      4.17 o
   6   4  14       14.96        9.17      3.36 o
   7   4  14       36.63       36.02      4.24 o
   8   4  14        0.00        2.91      2.88 o
   9   4  14        1.61        1.05      4.20 o
  10   4  14       26.16       16.32      6.62 o
  11   4  14       32.63       36.81      4.41 o
  12   4  14        2.78        5.40      6.01 o
  13   4  14        0.00       -3.28      3.28 o
  14   4  14        0.01       -2.87      2.87 o
  15   4  14        0.02        3.66      2.78 o
 -17   5  14        0.09       -4.25      4.25 o
 -16   5  14        0.97       -3.16      3.16 o
 -15   5  14        6.46        5.02      3.26 o
 -14   5  14       26.85       29.03      4.01 o
 -13   5  14        6.78        0.32      3.61 o
 -12   5  14        0.76       -1.43      2.68 o
 -11   5  14       27.50       23.88      3.12 o
 -10   5  14       20.11       19.95      3.01 o
  -9   5  14       10.47       12.81      2.67 o
  -8   5  14        4.04        0.55      2.71 o
  -7   5  14        1.22       -1.82      1.82 o
  -6   5  14       26.81       26.64      2.60 o
  -5   5  14       25.97       17.51      2.35 o
  -4   5  14        1.05        7.13      2.28 o
  -3   5  14       49.56       50.16      3.35 o
  -2   5  14       36.14       39.94      3.05 o
  -1   5  14        0.84        0.66      2.17 o
   0   5  14      119.62      126.06      5.34 o
   1   5  14       30.48       33.09      3.27 o
   2   5  14        9.84        5.13      3.10 o
   3   5  14       15.12       17.45      3.32 o
   4   5  14       67.19       57.37      4.36 o
   5   5  14        4.32        5.62      3.29 o
   6   5  14       42.35       36.20      4.72 o
   7   5  14       11.76       21.78      4.01 o
   8   5  14       11.37       16.18      3.76 o
   9   5  14       22.56       23.22      4.04 o
  10   5  14        3.02        7.84      3.33 o
  11   5  14        4.02        2.65      3.53 o
  12   5  14       19.59       28.15      4.35 o
  13   5  14        7.34       12.25      3.22 o
  14   5  14        0.52       -2.36      4.83 o
 -16   6  14        0.32       -2.63      3.13 o
 -15   6  14        0.01        4.52      3.28 o
 -14   6  14        1.74        1.24      3.10 o
 -13   6  14       14.84       15.10      3.61 o
 -12   6  14       12.38       19.54      5.05 o
 -11   6  14        3.68        3.32      2.55 o
 -10   6  14        6.63        4.59      2.56 o
  -9   6  14       30.60       29.96      3.30 o
  -8   6  14        7.08        7.06      2.88 o
  -7   6  14        0.70       -2.53      2.53 o
  -6   6  14        0.67       -0.31      2.54 o
  -5   6  14        0.88       -1.50      2.15 o
  -4   6  14        2.05        3.64      2.30 o
  -3   6  14        0.04        1.02      2.41 o
  -2   6  14       11.07       15.88      2.98 o
  -1   6  14       30.41       26.35      4.00 o
   0   6  14        8.12        5.84      2.76 o
   1   6  14       14.23       13.80      2.89 o
   2   6  14       43.60       52.77      5.85 o
   3   6  14        2.94        4.06      3.15 o
   4   6  14       18.77       16.14      3.47 o
   5   6  14        0.00       -0.05      3.39 o
   6   6  14       22.75       28.51      6.94 o
   7   6  14        0.33        0.38      5.53 o
   8   6  14       21.21       19.24      5.83 o
   9   6  14        0.98        2.05      3.50 o
  10   6  14       17.31       16.34      4.27 o
  11   6  14       14.65       16.38      3.64 o
  12   6  14        9.71       13.45      3.50 o
 -14   7  14        7.28        9.33      5.39 o
 -13   7  14        0.99       -2.07      4.38 o
 -12   7  14       15.83       21.33      4.68 o
 -11   7  14        9.09        3.07      3.72 o
 -10   7  14        3.98        3.72      3.05 o
  -9   7  14        1.66        0.77      2.96 o
  -8   7  14        2.82        1.10      2.94 o
  -7   7  14        4.92        7.04      3.20 o
  -6   7  14        3.45        2.92      2.84 o
  -5   7  14        0.16       -0.57      3.02 o
  -4   7  14       24.06       23.23      4.15 o
  -3   7  14        6.21        7.63      2.86 o
  -2   7  14        4.02        2.18      4.15 o
  -1   7  14       11.48        8.59      2.90 o
   0   7  14       28.77       37.28      3.78 o
   1   7  14        0.72       -2.84      2.84 o
   2   7  14        1.41       -2.81      3.03 o
   3   7  14        0.00       -2.76      2.76 o
   4   7  14        2.85       -0.28      4.47 o
   5   7  14       24.96       29.85      4.97 o
   6   7  14       26.87       28.25      4.99 o
   7   7  14        2.85       -2.44      3.55 o
   8   7  14       21.73       16.57      7.93 o
   9   7  14       18.69       18.68      5.26 o
  10   7  14        7.69        9.47      3.72 o
  11   7  14       17.90       15.72      5.78 o
 -11   8  14       10.04       16.64      4.78 o
 -10   8  14        0.63       -2.39      3.69 o
  -9   8  14        0.49        2.75      3.17 o
  -8   8  14        0.33        1.53      3.69 o
  -7   8  14        6.52        8.34      4.04 o
  -6   8  14        0.02        0.82      3.58 o
  -5   8  14        1.16       -1.82      3.30 o
  -4   8  14        0.01        0.28      3.42 o
  -3   8  14       16.11       17.71      4.06 o
  -2   8  14        0.12       -3.15      3.15 o
  -1   8  14        2.43       -1.92      2.72 o
   0   8  14        0.13        6.24      3.34 o
   1   8  14        0.55        1.06      3.07 o
   2   8  14        6.93        3.17      3.31 o
   3   8  14        4.13        3.45      3.70 o
   4   8  14       10.39       19.78      7.20 o
   5   8  14       36.62       45.59      5.02 o
   6   8  14        5.74        3.33      3.54 o
   7   8  14        8.13       13.13      4.05 o
   8   8  14       58.14       76.93      6.34 o
  -7   9  14        2.41       -3.75      3.75 o
  -6   9  14        0.04       -3.44      3.44 o
  -5   9  14        0.20        2.34      3.71 o
  -4   9  14        0.32       -2.63      4.09 o
  -3   9  14        0.36        4.35      3.37 o
  -2   9  14        2.20       -3.56      3.80 o
  -1   9  14        0.01       -3.45      3.45 o
   0   9  14        5.68        3.06      6.23 o
   1   9  14        2.80        0.96      3.79 o
   2   9  14        8.71       10.87      4.09 o
   3   9  14        3.81        4.48      4.96 o
   4   9  14       20.15       29.56      8.90 o
 -19   1  15        1.75        4.21      3.21 o
 -18   1  15        0.04       -2.74      2.74 o
 -17   1  15        0.69        5.92      3.11 o
 -16   1  15        0.07        2.02      2.88 o
 -15   1  15        0.06       -2.60      2.60 o
 -14   1  15        0.32       -0.34      2.57 o
 -13   1  15        0.16       -1.58      2.45 o
 -12   1  15        1.23       -2.40      2.40 o
 -11   1  15        2.53        2.04      2.05 o
 -10   1  15        4.87        6.04      1.99 o
  -9   1  15       60.67       65.54      3.71 o
  -8   1  15        5.39        8.07      2.00 o
  -7   1  15       10.49        6.44      1.87 o
  -6   1  15       15.90       14.68      2.06 o
  -5   1  15      138.57      114.41      3.92 o
  -4   1  15      361.55      359.56      6.88 o
  -3   1  15        5.50        3.93      2.29 o
  -2   1  15      168.98      164.52      4.44 o
  -1   1  15       21.70       26.34      2.18 o
   0   1  15       20.25       20.82      2.02 o
   1   1  15       11.73        5.35      1.85 o
   2   1  15       72.88       75.46      8.67 o
   3   1  15        2.55        3.23      2.70 o
   4   1  15        0.32       -3.10      3.10 o
   5   1  15       16.39       20.93      3.80 o
   6   1  15        0.00       -1.16      2.53 o
   7   1  15        0.40        2.19      2.66 o
   8   1  15        2.72        1.55      2.92 o
   9   1  15        0.41       -0.80      2.54 o
  10   1  15        1.57        0.50      4.57 o
  11   1  15       31.52       30.97      4.12 o
  12   1  15        0.84        2.24      2.87 o
  13   1  15        0.85       -0.10      3.27 o
  14   1  15        3.01        2.66      3.10 o
  15   1  15        0.10        3.52      3.30 o
  16   1  15       34.37       46.31      5.08 o
 -19   2  15        2.47        5.39      3.33 o
 -18   2  15       15.80       22.34      4.05 o
 -17   2  15        0.98       -1.12      3.88 o
 -16   2  15        0.03       -1.55      2.82 o
 -15   2  15       17.01       17.64      3.66 o
 -14   2  15       22.50       30.37      4.06 o
 -13   2  15       15.89       12.79      3.10 o
 -12   2  15        4.21        1.04      2.71 o
 -11   2  15        6.33        6.63      2.41 o
 -10   2  15       22.11       18.86      2.47 o
  -9   2  15       12.86       15.00      2.30 o
  -8   2  15       38.47       31.77      2.60 o
  -7   2  15        2.74        2.94      1.80 o
  -6   2  15        1.82        3.30      1.77 o
  -5   2  15        6.63        9.75      1.98 o
  -4   2  15       54.61       50.79      2.86 o
  -3   2  15      175.47      165.18      4.58 o
  -2   2  15       79.72       89.67      3.90 o
  -1   2  15      160.14      159.63      4.33 o
   0   2  15      254.39      233.65      6.12 o
   1   2  15      301.90      318.80      9.43 o
   2   2  15      182.69      168.79      6.43 o
   3   2  15        6.31        5.75      2.52 o
   4   2  15        6.07        4.32      3.41 o
   5   2  15       34.77       27.95      4.03 o
   6   2  15        7.90       12.31      3.34 o
   7   2  15        2.78        2.07      4.66 o
   8   2  15        3.64        2.71      2.95 o
   9   2  15       43.25       47.46      4.67 o
  10   2  15       42.23       44.67      4.62 o
  11   2  15        0.00        2.57      3.28 o
  12   2  15        3.35        0.55      2.92 o
  13   2  15        0.34       -2.14      2.85 o
  14   2  15        9.45       13.80      3.79 o
  15   2  15       24.57       26.87      8.79 o
 -18   3  15        2.16        1.91      3.31 o
 -17   3  15        5.59        8.49      3.56 o
 -16   3  15       43.47       45.21      4.65 o
 -15   3  15        1.24        4.45      3.04 o
 -14   3  15        2.19        0.08      2.74 o
 -13   3  15        1.32        2.62      2.63 o
 -12   3  15        0.01        0.82      2.57 o
 -11   3  15       11.90       11.80      2.61 o
 -10   3  15       46.30       46.01      4.54 o
  -9   3  15       15.33       13.59      2.32 o
  -8   3  15       43.34       40.98      2.92 o
  -7   3  15       41.40       38.53      2.79 o
  -6   3  15       46.80       57.98      3.16 o
  -5   3  15        0.39       -1.57      1.57 o
  -4   3  15        5.98        6.31      1.87 o
  -3   3  15       13.49       12.82      2.05 o
  -2   3  15       15.58       25.55      2.61 o
  -1   3  15       28.33       22.16      2.53 o
   0   3  15        2.04        2.31      2.28 o
   1   3  15      204.07      193.82      6.07 o
   2   3  15       78.04       73.17      4.63 o
   3   3  15        0.19       -2.15      4.03 o
   4   3  15        0.02        0.36      2.81 o
   5   3  15        1.41       -1.24      2.71 o
   6   3  15       25.21       27.48      3.90 o
   7   3  15        2.79       -0.45      2.81 o
   8   3  15       28.03       26.74      4.00 o
   9   3  15        0.12        0.15      3.03 o
  10   3  15        0.26       -2.61      2.61 o
  11   3  15        1.52        1.42      4.11 o
  12   3  15        0.09       -2.77      2.77 o
  13   3  15       14.17       14.01      3.75 o
  14   3  15        2.02        5.93      7.27 o
  15   3  15       28.76       39.53      4.82 o
 -18   4  15        6.35        4.73      5.12 o
 -17   4  15       30.68       29.00      4.39 o
 -16   4  15        2.11        4.80      3.33 o
 -15   4  15       12.93       13.11      3.57 o
 -14   4  15        4.28        6.61      4.01 o
 -13   4  15       18.66       14.85      3.52 o
 -12   4  15        1.71       -3.20      3.20 o
 -11   4  15        1.96        1.83      2.40 o
 -10   4  15        3.11       -1.64      2.19 o
  -9   4  15       39.77       30.07      3.20 o
  -8   4  15        5.32        9.86      2.22 o
  -7   4  15        8.29        5.31      2.10 o
  -6   4  15        0.92       -0.76      1.82 o
  -5   4  15       12.96       15.32      2.32 o
  -4   4  15        7.84        7.97      2.29 o
  -3   4  15       11.06       10.01      2.31 o
  -2   4  15        7.99       13.65      2.72 o
  -1   4  15      249.53      261.95      7.80 o
   0   4  15        1.79        4.01      2.44 o
   1   4  15      202.54      212.92      8.12 o
   2   4  15        0.19        1.21      2.52 o
   3   4  15        1.86       -0.33      2.44 o
   4   4  15        8.50        8.25      3.41 o
   5   4  15        3.24        4.65      3.28 o
   6   4  15        3.16        1.08      2.93 o
   7   4  15        9.60       12.93      3.45 o
   8   4  15       22.60       19.12      3.78 o
   9   4  15        1.65        4.98      7.23 o
  10   4  15        0.49       -0.39      3.32 o
  11   4  15        3.31        3.37      3.29 o
  12   4  15        8.01       15.80      3.85 o
  13   4  15        2.05        1.64      3.27 o
  14   4  15       11.69       19.13      4.00 o
 -16   5  15        1.43       -0.47      3.24 o
 -15   5  15        6.02        7.90      3.51 o
 -14   5  15        1.57        5.54      3.29 o
 -13   5  15        6.71        4.80      3.05 o
 -12   5  15        2.15        3.03      3.00 o
 -11   5  15        4.66        5.09      2.55 o
 -10   5  15        0.02        1.52      2.35 o
  -9   5  15        1.06        4.30      2.50 o
  -8   5  15        0.19        2.59      2.60 o
  -7   5  15      129.71      135.59      5.92 o
  -6   5  15       12.18        9.84      2.63 o
  -5   5  15        0.49        0.03      2.11 o
  -4   5  15       23.51       25.64      3.01 o
  -3   5  15       20.49       13.69      2.97 o
  -2   5  15       31.84       38.60      3.61 o
  -1   5  15       15.52       10.49      2.80 o
   0   5  15       62.32       64.94      4.23 o
   1   5  15        5.26        5.74      2.92 o
   2   5  15        0.41        0.95      2.58 o
   3   5  15        7.33       12.12      3.16 o
   4   5  15       81.37       80.68      6.27 o
   5   5  15      100.63      102.53      7.02 o
   6   5  15       45.70       45.31      5.20 o
   7   5  15        9.32        2.09      3.45 o
   8   5  15        5.26        3.64      3.40 o
   9   5  15        8.29        6.98      3.61 o
  10   5  15        0.87        4.50      6.03 o
  11   5  15       22.23       27.00      4.72 o
  12   5  15        0.09       -3.52      3.52 o
  13   5  15        0.00       -2.66      3.73 o
 -15   6  15        7.85        8.64      3.68 o
 -14   6  15       36.21       41.82      4.74 o
 -13   6  15        0.22        3.00      3.34 o
 -12   6  15       14.04       16.22      3.60 o
 -11   6  15        6.24        7.30      3.35 o
 -10   6  15        0.10       -2.76      2.76 o
  -9   6  15        0.18        1.64      2.88 o
  -8   6  15       12.45        8.51      3.16 o
  -7   6  15       37.36       38.52      4.12 o
  -6   6  15       35.82       38.59      3.99 o
  -5   6  15       70.42       81.99      4.42 o
  -4   6  15        0.50       -0.61      2.74 o
  -3   6  15        9.55       12.02      2.94 o
  -2   6  15        3.00        3.97      2.95 o
  -1   6  15        3.06        8.41      2.79 o
   0   6  15       51.33       61.98      5.05 o
   1   6  15        0.89       -0.35      4.96 o
   2   6  15       35.77       42.32      5.68 o
   3   6  15       14.86       16.24      3.67 o
   4   6  15        3.78        0.46      3.69 o
   5   6  15       58.59       73.99      6.60 o
   6   6  15       34.43       30.26      5.17 o
   7   6  15        2.58        6.88      4.00 o
   8   6  15       77.10       89.17      9.69 o
   9   6  15        0.11       -1.27      3.52 o
  10   6  15        3.34        3.75      3.72 o
  11   6  15        2.09        3.06      3.81 o
 -13   7  15        3.73        4.62      4.16 o
 -12   7  15        1.03        7.82      6.69 o
 -11   7  15        8.57       19.08      4.81 o
 -10   7  15        3.42        6.25      3.29 o
  -9   7  15        4.02        3.62      3.23 o
  -8   7  15        0.28       -2.74      2.74 o
  -7   7  15        3.64        4.00      3.08 o
  -6   7  15       10.53       11.13      3.80 o
  -5   7  15        3.57       11.13      3.82 o
  -4   7  15       37.51       48.08      5.04 o
  -3   7  15        0.52        3.87      3.11 o
  -2   7  15       14.23       21.99      3.51 o
  -1   7  15       13.32       21.00      4.00 o
   0   7  15        1.69        5.29      3.28 o
   1   7  15       35.91       39.40      5.72 o
   2   7  15        0.43       -2.66      3.17 o
   3   7  15        0.06       -0.62      3.79 o
   4   7  15        1.86        0.70      4.00 o
   5   7  15        4.00        2.41      5.81 o
   6   7  15        2.57        0.85      4.03 o
   7   7  15       60.98       66.64      8.04 o
   8   7  15       11.69       13.04      8.77 o
   9   7  15       25.80       32.61      8.12 o
 -10   8  15        0.21       -3.60      3.60 o
  -9   8  15       10.26       11.70      4.16 o
  -8   8  15        3.20       -1.18      3.56 o
  -7   8  15        0.31       -1.71      3.59 o
  -6   8  15        0.19        1.82      3.66 o
  -5   8  15        0.01       -2.69      3.66 o
  -4   8  15       17.90       15.59      5.20 o
  -3   8  15        3.36        1.06      4.30 o
  -2   8  15        1.01       -4.00      4.09 o
  -1   8  15       17.69       25.25     10.64 o
   0   8  15        8.00        6.30      3.81 o
   1   8  15        1.50        0.67      5.06 o
   2   8  15        1.82        4.25      3.57 o
   3   8  15        3.25        8.58      4.60 o
   4   8  15        6.22       21.28      5.26 o
   5   8  15        2.75        5.84      3.84 o
   6   8  15        0.09        1.91      4.90 o
  -3   9  15        5.12        1.61      5.44 o
  -2   9  15        0.00       -5.45      5.45 o
  -1   9  15        9.70        4.59      7.75 o
 -19   0  16        0.30       -4.15      4.15 o
 -18   0  16        6.20        5.43      4.83 o
 -17   0  16       15.34       23.61      5.76 o
 -16   0  16       15.77       28.00      5.90 o
 -15   0  16        2.18       11.54      4.54 o
 -14   0  16       13.35       18.91      5.14 o
 -13   0  16       43.80       44.34      5.85 o
 -12   0  16       12.05       14.55      4.48 o
 -11   0  16        0.15       -3.25      3.41 o
 -10   0  16        7.87        9.03      5.67 o
  -9   0  16       20.08       17.89      3.48 o
  -8   0  16       49.42       57.57      4.58 o
  -7   0  16        2.39        6.62      2.78 o
  -6   0  16       55.88       59.95      7.82 o
  -5   0  16       12.09        4.66      2.43 o
  -4   0  16        1.74       -0.75      2.29 o
  -3   0  16       99.04      103.71      5.40 o
  -2   0  16      256.02      236.29      7.68 o
  -1   0  16        8.75       11.41      3.65 o
   0   0  16      117.47      114.13     13.58 o
   1   0  16       75.56       76.78      5.70 o
   2   0  16      228.16      200.67     12.27 o
   3   0  16       28.81       24.83      5.42 o
   4   0  16        2.12       -1.72      3.27 o
   5   0  16       79.86       88.51      8.47 o
   6   0  16       62.89       68.92      7.64 o
   7   0  16      137.99      144.88     10.48 o
   8   0  16       25.87       17.15      5.38 o
   9   0  16       45.64       44.13      6.67 o
  10   0  16        6.34        6.71      4.74 o
  11   0  16        3.62       14.46      5.02 o
  12   0  16       39.45       37.60      6.67 o
  13   0  16        0.82        3.34      4.56 o
  14   0  16       25.69       28.95      6.53 o
  15   0  16       43.30       33.01      7.18 o
 -18   1  16        0.00       -0.53      3.02 o
 -17   1  16        2.51       -1.86      2.82 o
 -16   1  16        7.31        7.55      3.21 o
 -15   1  16       11.89       10.85      3.32 o
 -14   1  16        2.52       -2.54      2.54 o
 -13   1  16        1.49        0.39      2.69 o
 -12   1  16       19.73       16.67      3.25 o
 -11   1  16        1.58        0.33      2.20 o
 -10   1  16       13.55       11.99      2.27 o
  -9   1  16       24.84       34.64      2.83 o
  -8   1  16       74.14       68.60      3.41 o
  -7   1  16        3.32        3.21      1.87 o
  -6   1  16       30.34       26.90      2.52 o
  -5   1  16       21.87       24.85      3.05 o
  -4   1  16        6.66        6.02      1.94 o
  -3   1  16       52.12       43.44      2.79 o
  -2   1  16       10.70        6.16      1.93 o
  -1   1  16       31.51       29.81      2.88 o
   0   1  16        4.32        2.92      2.25 o
   1   1  16      121.92      121.39      5.72 o
   2   1  16       25.22       23.65      6.53 o
   3   1  16        3.53        4.31      2.88 o
   4   1  16        0.86       -2.41      2.41 o
   5   1  16        0.92        0.59      2.73 o
   6   1  16       25.58       26.60      4.05 o
   7   1  16       53.95       42.45      4.68 o
   8   1  16        3.73        2.67      3.02 o
   9   1  16        1.01       -0.68      2.92 o
  10   1  16        1.21        0.82      3.07 o
  11   1  16        0.88       -0.12      2.96 o
  12   1  16       16.26       14.86      3.79 o
  13   1  16       45.45       62.79      6.28 o
  14   1  16        7.52        3.60      3.64 o
  15   1  16        9.59        8.79      4.02 o
 -18   2  16        8.03        8.45      4.13 o
 -17   2  16        9.88       12.58      3.64 o
 -16   2  16        1.72       -0.73      4.32 o
 -15   2  16        3.94        8.17      3.34 o
 -14   2  16        0.03        4.03      2.79 o
 -13   2  16        0.57       -1.66      2.59 o
 -12   2  16        0.95       -0.57      3.21 o
 -11   2  16        0.05        0.78      2.74 o
 -10   2  16        0.76       -2.12      2.12 o
  -9   2  16       40.67       37.50      2.94 o
  -8   2  16       12.12       17.01      2.45 o
  -7   2  16       70.37       59.51      3.26 o
  -6   2  16       36.50       42.23      2.92 o
  -5   2  16       29.06       34.96      2.65 o
  -4   2  16       28.56       26.32      2.48 o
  -3   2  16        7.99        6.84      1.97 o
  -2   2  16        5.87        6.15      2.25 o
  -1   2  16       68.15       72.91      4.64 o
   0   2  16        0.02        1.79      2.51 o
   1   2  16        2.48        5.78      2.71 o
   2   2  16       39.18       38.16      3.85 o
   3   2  16        6.93        7.44      3.17 o
   4   2  16       53.68       56.40      7.03 o
   5   2  16        3.70        7.16      3.33 o
   6   2  16        4.14       -2.60      2.60 o
   7   2  16       25.54       26.87      4.21 o
   8   2  16        0.02       -2.14      3.48 o
   9   2  16        1.71        1.08      3.05 o
  10   2  16        0.72        0.61      4.04 o
  11   2  16       15.66       21.36      3.95 o
  12   2  16        5.63        6.11      4.74 o
  13   2  16        8.59        7.29      3.64 o
  14   2  16       10.76        7.21      5.04 o
 -18   3  16        2.38       14.06      7.43 o
 -17   3  16       17.98       25.49      4.32 o
 -16   3  16       21.17       26.10      4.85 o
 -15   3  16        2.53        5.17      3.18 o
 -14   3  16        4.43       12.85      3.49 o
 -13   3  16        0.53       -2.67      2.67 o
 -12   3  16        6.09        3.69      2.90 o
 -11   3  16        8.08       17.01      3.04 o
 -10   3  16       63.92       79.77      4.39 o
  -9   3  16       37.01       32.48      2.95 o
  -8   3  16        6.02        8.85      2.26 o
  -7   3  16        8.98        8.76      2.24 o
  -6   3  16       74.71       76.65      3.63 o
  -5   3  16        2.53       -1.68      1.68 o
  -4   3  16       16.61       20.65      2.68 o
  -3   3  16       73.40       78.67      3.91 o
  -2   3  16       12.62       14.23      2.45 o
  -1   3  16       18.27       12.74      2.75 o
   0   3  16       27.55       25.98      3.58 o
   1   3  16       29.27       30.12      3.68 o
   2   3  16        5.36        3.50      2.74 o
   3   3  16       63.33       63.16      5.54 o
   4   3  16        0.15        4.06      3.13 o
   5   3  16       67.30       64.58     14.32 o
   6   3  16       11.21       10.87      5.49 o
   7   3  16       55.00       59.44      5.33 o
   8   3  16        1.50        0.15      3.86 o
   9   3  16        3.21        0.98      3.09 o
  10   3  16        0.06        1.50      3.06 o
  11   3  16        1.82        0.01      3.25 o
  12   3  16        6.75        2.28      3.36 o
  13   3  16       31.52       44.62      5.16 o
  14   3  16       13.85       12.23      4.92 o
 -17   4  16        0.01       -2.70      3.35 o
 -16   4  16        1.01       -0.69      3.30 o
 -15   4  16        2.91        5.09      3.44 o
 -14   4  16        0.11       -2.21      5.25 o
 -13   4  16        1.25        4.35      3.89 o
 -12   4  16        9.95        6.80      3.04 o
 -11   4  16        0.27       -1.87      2.38 o
 -10   4  16       14.91       14.23      2.98 o
  -9   4  16      115.92      121.90      5.22 o
  -8   4  16        0.08        3.06      2.52 o
  -7   4  16       58.51       63.15      3.60 o
  -6   4  16       60.09       58.39      3.76 o
  -5   4  16        8.71       13.48      2.64 o
  -4   4  16        0.40        0.06      2.11 o
  -3   4  16       14.30       16.26      2.67 o
  -2   4  16       21.94       24.40      3.18 o
  -1   4  16       15.25       23.96      3.24 o
   0   4  16        1.80        1.61      2.71 o
   1   4  16        0.48        2.99      2.76 o
   2   4  16        2.59       -1.62      3.62 o
   3   4  16       27.34       30.10      6.31 o
   4   4  16        0.41        4.63      3.37 o
   5   4  16        2.42        2.81      3.34 o
   6   4  16      126.26      126.58      7.73 o
   7   4  16        0.01       -0.22      3.09 o
   8   4  16        2.71       -0.53      3.11 o
   9   4  16       14.14       13.52      3.71 o
  10   4  16        0.42       -1.32      3.07 o
  11   4  16       70.02       80.24      6.60 o
  12   4  16        8.20        5.94      5.44 o
  13   4  16        5.78        2.83      4.31 o
 -15   5  16        0.59       -0.92      3.31 o
 -14   5  16       12.53       13.39      3.80 o
 -13   5  16        0.93        3.01      3.69 o
 -12   5  16        0.07       -0.04      2.90 o
 -11   5  16       17.12       16.94      3.23 o
 -10   5  16       16.51       23.43      3.34 o
  -9   5  16        3.16        5.97      2.98 o
  -8   5  16        7.81       10.44      3.81 o
  -7   5  16        0.00        1.50      2.80 o
  -6   5  16       22.53       28.14      3.35 o
  -5   5  16        9.69       13.74      2.77 o
  -4   5  16       32.62       34.74      3.67 o
  -3   5  16        7.14        7.73      2.87 o
  -2   5  16        5.83        7.77      3.15 o
  -1   5  16       75.29       82.08      4.69 o
   0   5  16        0.18       -2.31      2.69 o
   1   5  16        1.85        1.18      4.18 o
   2   5  16        5.29        9.32      3.17 o
   3   5  16        0.63        3.49      3.38 o
   4   5  16        8.23       10.39      3.98 o
   5   5  16       56.41       54.73      5.68 o
   6   5  16        0.02       -1.20      3.36 o
   7   5  16        5.15        2.41      3.71 o
   8   5  16        3.75       -0.59      3.34 o
   9   5  16        0.24       -2.80      3.37 o
  10   5  16       22.10       35.73      7.89 o
  11   5  16        0.28        6.11      3.73 o
 -14   6  16        0.00        0.31      3.91 o
 -13   6  16        0.11       -0.30      3.85 o
 -12   6  16        1.66       -1.30      3.66 o
 -11   6  16        0.97       -1.90      3.38 o
 -10   6  16        9.48        7.20      3.38 o
  -9   6  16        9.19       13.38      3.58 o
  -8   6  16        0.21       -2.71      2.71 o
  -7   6  16       11.94        9.68      3.33 o
  -6   6  16        7.41       11.58      4.84 o
  -5   6  16       27.05       30.87      5.18 o
  -4   6  16        0.02        0.70      2.85 o
  -3   6  16       24.40       26.97      3.57 o
  -2   6  16       20.79       20.75      4.38 o
  -1   6  16       56.45       63.30      5.31 o
   0   6  16        0.07        4.98      3.71 o
   1   6  16       17.06       24.72      5.08 o
   2   6  16        0.62        1.71      3.34 o
   3   6  16       18.07       19.90      4.79 o
   4   6  16      171.97      188.97      9.98 o
   5   6  16       24.02       36.60      5.82 o
   6   6  16      130.63      154.53      9.28 o
   7   6  16        4.45       -0.15      3.78 o
   8   6  16        2.28        0.02      5.65 o
   9   6  16        6.41        5.83      3.87 o
  10   6  16        1.58        5.63      4.88 o
 -11   7  16        5.28        6.81      4.77 o
 -10   7  16       12.01       11.37      3.74 o
  -9   7  16        0.13       -2.93      2.93 o
  -8   7  16        1.29        1.29      3.51 o
  -7   7  16        4.08        5.59      3.84 o
  -6   7  16       33.12       31.90      4.86 o
  -5   7  16        3.85        6.09      4.16 o
  -4   7  16       74.10       73.87      6.04 o
  -3   7  16        0.69       -2.37      6.38 o
  -2   7  16       10.00       12.41      4.14 o
  -1   7  16        2.02        4.02      3.47 o
   0   7  16       10.19       13.69      3.90 o
   1   7  16        1.25       -2.81      5.38 o
   2   7  16        1.85        3.87      4.13 o
   3   7  16       84.76      105.19      8.11 o
   4   7  16        6.26        0.08      4.72 o
   5   7  16       41.19       46.61      6.23 o
   6   7  16       63.19       78.95      8.95 o
   7   7  16        0.01       -0.82      6.06 o
  -8   8  16        0.41        4.97      4.10 o
  -7   8  16       11.05        8.18      4.19 o
  -6   8  16        0.59       -1.34      3.51 o
  -5   8  16       15.69       19.14      4.62 o
  -4   8  16       11.00       13.34      5.41 o
  -3   8  16        7.39        2.24      7.03 o
  -2   8  16       18.49       25.61      5.85 o
  -1   8  16       17.83       23.77      5.90 o
   0   8  16        2.24        0.26      4.50 o
   1   8  16       42.27       54.35      5.77 o
   2   8  16        6.27        6.47      4.71 o
   3   8  16        3.32        3.11      4.22 o
   4   8  16        0.01       -2.55      6.17 o
 -18   1  17        1.95        0.50      5.81 o
 -17   1  17        1.30        2.19      3.31 o
 -16   1  17        1.01       -0.41      3.34 o
 -15   1  17        0.11        3.74      3.21 o
 -14   1  17       17.69       17.46      4.15 o
 -13   1  17        8.13       12.05      3.35 o
 -12   1  17        2.98       -0.25      3.30 o
 -11   1  17       65.30       59.95      3.97 o
 -10   1  17       14.97       24.46      2.75 o
  -9   1  17       56.43       54.68      3.43 o
  -8   1  17        6.29        4.68      2.13 o
  -7   1  17        0.78       -1.79      1.79 o
  -6   1  17       16.00       13.40      2.25 o
  -5   1  17       46.56       48.78      3.04 o
  -4   1  17       12.38       13.41      2.25 o
  -3   1  17        0.04        2.12      2.08 o
  -2   1  17       24.99       24.01      3.30 o
  -1   1  17       10.25        9.47      2.63 o
   0   1  17       57.79       51.94      4.43 o
   1   1  17       31.03       33.27      5.24 o
   2   1  17        0.26       -0.45      2.87 o
   3   1  17       14.85       15.03      3.75 o
   4   1  17        2.31       -0.35      2.86 o
   5   1  17        0.01       -2.72      2.72 o
   6   1  17       36.83       41.60      4.89 o
   7   1  17        0.01        3.01      3.40 o
   8   1  17        0.55        2.95      3.23 o
   9   1  17       38.14       43.55      5.58 o
  10   1  17       12.04       10.97      4.72 o
  11   1  17       78.72       95.33      6.67 o
  12   1  17       59.94       67.97      6.08 o
  13   1  17        0.83       -0.37      3.81 o
 -17   2  17        0.59        1.51      3.34 o
 -16   2  17        2.54       -0.30      3.30 o
 -15   2  17        1.78        5.58      3.36 o
 -14   2  17        4.10        1.59      2.98 o
 -13   2  17        8.60        9.80      3.23 o
 -12   2  17       14.06       16.62      4.28 o
 -11   2  17       10.63       11.93      2.75 o
 -10   2  17        0.11       -0.74      2.30 o
  -9   2  17        2.44        0.79      2.09 o
  -8   2  17       59.15       57.24      3.47 o
  -7   2  17        0.01       -1.42      1.89 o
  -6   2  17       27.26       24.62      2.65 o
  -5   2  17        8.80        5.98      2.08 o
  -4   2  17       73.30       82.52      4.08 o
  -3   2  17       19.80       18.10      2.65 o
  -2   2  17        0.36       -1.96      1.96 o
  -1   2  17       12.18        8.68      3.03 o
   0   2  17      114.10      110.17      5.82 o
   1   2  17        0.09        1.05      2.75 o
   2   2  17       28.88       25.26      4.21 o
   3   2  17        0.96       -2.80      2.80 o
   4   2  17       17.30       17.24      4.05 o
   5   2  17       16.06       21.19      4.12 o
   6   2  17        4.13        1.41      3.22 o
   7   2  17        0.27        1.56      3.17 o
   8   2  17       40.18       47.67      5.25 o
   9   2  17       95.07       96.67      6.76 o
  10   2  17        0.86        2.01      3.45 o
  11   2  17        4.74        7.46      3.70 o
  12   2  17       10.80       13.35      4.09 o
  13   2  17       99.40      104.84      7.24 o
 -16   3  17        2.05        7.02      3.64 o
 -15   3  17        2.47       -2.85      2.95 o
 -14   3  17        0.61       -0.03      3.01 o
 -13   3  17        1.72        2.91      3.08 o
 -12   3  17       17.54       14.35      3.45 o
 -11   3  17        0.66       -0.28      2.34 o
 -10   3  17       16.41       12.21      4.43 o
  -9   3  17        2.58        2.37      2.53 o
  -8   3  17       51.55       48.93      3.36 o
  -7   3  17       54.24       48.69      3.38 o
  -6   3  17        8.69       11.71      2.72 o
  -5   3  17        1.79        0.71      2.13 o
  -4   3  17        4.72        1.95      2.16 o
  -3   3  17        0.24        1.45      2.15 o
  -2   3  17        1.23        5.78      2.61 o
  -1   3  17       36.72       28.27      3.90 o
   0   3  17       28.65       20.49      3.67 o
   1   3  17       11.39       10.54      3.85 o
   2   3  17        0.08        2.23      3.25 o
   3   3  17        3.02        2.75      3.26 o
   4   3  17        0.07        0.74      3.01 o
   5   3  17       34.55       39.94      4.89 o
   6   3  17        2.74        4.22      3.52 o
   7   3  17        2.32       -6.40      8.02 o
   8   3  17       50.29       61.08      5.80 o
   9   3  17       18.21       23.28      5.26 o
  10   3  17        1.13        1.13      3.40 o
  11   3  17       42.08       57.27      5.83 o
  12   3  17       13.94       20.82      7.98 o
 -15   4  17        7.71       11.57      3.79 o
 -14   4  17        3.19        3.20      3.39 o
 -13   4  17        6.32        5.77      3.37 o
 -12   4  17        2.80        1.34      3.09 o
 -11   4  17       23.94       28.18      3.59 o
 -10   4  17        3.95        3.90      2.68 o
  -9   4  17        8.12       10.03      4.15 o
  -8   4  17        1.76       -1.19      2.78 o
  -7   4  17       40.77       64.39      4.14 o
  -6   4  17        3.43        4.33      2.53 o
  -5   4  17        4.98        5.52      2.54 o
  -4   4  17        0.23       -0.96      2.72 o
  -3   4  17       14.76       17.94      3.54 o
  -2   4  17       27.47       26.32      4.03 o
  -1   4  17       13.09       11.95      3.42 o
   0   4  17        0.07       -0.29      2.72 o
   1   4  17       19.17       23.69      5.30 o
   2   4  17       76.97       67.79      6.14 o
   3   4  17       12.46       10.01      3.87 o
   4   4  17        3.68        1.08      3.62 o
   5   4  17       16.58       15.19      4.47 o
   6   4  17        2.48        0.80      3.36 o
   7   4  17        0.00        1.41      3.12 o
   8   4  17       14.55       14.21      5.06 o
   9   4  17       21.78       29.92      4.81 o
  10   4  17       12.47        9.50      4.02 o
  11   4  17       33.38       41.78      5.49 o
 -14   5  17        4.31       13.06      3.87 o
 -13   5  17        1.81        9.78      4.29 o
 -12   5  17        0.25       -2.34      3.72 o
 -11   5  17        0.75       -3.91      3.91 o
 -10   5  17        9.15        8.91      3.43 o
  -9   5  17        3.27        2.29      3.00 o
  -8   5  17        1.09        3.54      3.12 o
  -7   5  17       12.66       21.03      3.65 o
  -6   5  17        3.14        8.58      3.14 o
  -5   5  17        5.28        0.29      2.69 o
  -4   5  17        0.21       -1.16      2.59 o
  -3   5  17        0.21        3.07      3.88 o
  -2   5  17       24.55       25.95      8.83 o
  -1   5  17        5.42        4.07      3.20 o
   0   5  17        8.42        5.53      3.24 o
   1   5  17        3.38        5.76      3.63 o
   2   5  17       46.20       49.95      5.88 o
   3   5  17       49.74       48.81      5.83 o
   4   5  17        7.17       13.56      6.73 o
   5   5  17       34.17       37.63      5.70 o
   6   5  17        8.38       15.47      9.62 o
   7   5  17       24.73       22.22      4.94 o
   8   5  17       39.54       34.33      5.35 o
   9   5  17        1.77       -2.87      3.42 o
  10   5  17        0.10        5.60      4.84 o
 -12   6  17        4.01        9.10      4.86 o
 -11   6  17        4.36        9.25      4.21 o
 -10   6  17        1.36        7.98      4.31 o
  -9   6  17        7.39        7.58      3.50 o
  -8   6  17        9.01       12.15      3.65 o
  -7   6  17        0.61        1.50      3.73 o
  -6   6  17       23.83       28.73      4.79 o
  -5   6  17        4.36        2.53      4.04 o
  -4   6  17        4.06        1.19      3.06 o
  -3   6  17       14.71       25.92      4.31 o
  -2   6  17        0.21        3.07      3.20 o
  -1   6  17       11.22       15.09      6.47 o
   0   6  17        1.73        3.48      3.34 o
   1   6  17        2.86       -0.70      3.66 o
   2   6  17        0.11        2.76      7.44 o
   3   6  17        7.38       18.16      4.80 o
   4   6  17       16.73       21.74      5.19 o
   5   6  17       17.28       19.05      5.15 o
   6   6  17       34.72       38.05      6.42 o
   7   6  17        5.15        3.91      4.17 o
   8   6  17        5.81        4.40      4.19 o
  -9   7  17        6.11        1.33      3.94 o
  -8   7  17        2.82        3.72      4.88 o
  -7   7  17        8.42        7.66      4.48 o
  -6   7  17        4.98        8.14      3.92 o
  -5   7  17        0.18        3.16      4.46 o
  -4   7  17       14.50       30.38      6.17 o
  -3   7  17        1.76       -2.32      8.65 o
  -2   7  17        0.54       -0.02      4.21 o
  -1   7  17       10.59       11.76      8.51 o
   0   7  17        1.93        4.54      3.66 o
   1   7  17        7.11        2.46     10.03 o
   2   7  17        6.68       12.36      5.06 o
   3   7  17        0.47       -0.24      3.97 o
   4   7  17        0.05       -0.73      4.21 o
   5   7  17       23.33       43.70      9.72 o
  -2   8  17        2.80       -3.74      4.69 o
 -16   0  18       12.33       18.42      5.59 o
 -15   0  18       15.88       23.32      6.05 o
 -14   0  18       86.42       96.53      8.38 o
 -13   0  18       28.28       30.88      5.82 o
 -12   0  18        1.66        0.84      4.06 o
 -11   0  18        4.36       -2.69      3.92 o
 -10   0  18       19.10       16.16      3.81 o
  -9   0  18        0.40        1.57      3.02 o
  -8   0  18        0.28        3.91      3.05 o
  -7   0  18       15.26       11.47      3.31 o
  -6   0  18       29.46       31.15      4.08 o
  -5   0  18       12.10       15.43      5.14 o
  -4   0  18       48.29       39.88      5.34 o
  -3   0  18        3.47        6.23      3.82 o
  -2   0  18       26.54       28.96      9.40 o
  -1   0  18       64.43       84.75      9.40 o
   0   0  18        4.66        8.36      4.99 o
   1   0  18       15.41       16.07      5.53 o
   2   0  18        2.64        1.79      4.41 o
   3   0  18       49.50       58.59      8.00 o
   4   0  18        1.31        4.70      4.77 o
   5   0  18       70.17       82.70      9.19 o
   6   0  18       71.00       73.52      8.75 o
   7   0  18       61.60       77.57      8.93 o
   8   0  18       50.66       52.89      8.04 o
   9   0  18       18.56       19.95      6.21 o
  10   0  18        0.01        3.77      5.38 o
  11   0  18       23.44       29.39      7.10 o
  12   0  18      106.03      118.80     11.23 o
 -16   1  18        0.35        1.17      3.33 o
 -15   1  18        6.10       11.18      3.82 o
 -14   1  18        9.44       10.26      4.52 o
 -13   1  18       13.81       17.77      3.80 o
 -12   1  18        0.05       -0.09      2.72 o
 -11   1  18        1.40        1.25      2.92 o
 -10   1  18        1.09       -2.21      2.21 o
  -9   1  18       15.22       15.56      2.57 o
  -8   1  18        3.21       -2.00      2.85 o
  -7   1  18        0.10       -0.94      1.99 o
  -6   1  18       15.59       17.90      3.19 o
  -5   1  18        4.54        1.42      2.21 o
  -4   1  18       27.39       37.00      6.10 o
  -3   1  18       90.56       83.79      4.72 o
  -2   1  18       39.16       40.14      3.68 o
  -1   1  18        0.13        0.34      2.91 o
   0   1  18       10.93       12.02      3.81 o
   1   1  18        6.21        2.58      3.09 o
   2   1  18        0.00        1.88      4.75 o
   3   1  18        0.05        2.76      3.24 o
   4   1  18       75.78       89.71      6.57 o
   5   1  18        2.79        5.20      4.79 o
   6   1  18        3.39        5.47      3.60 o
   7   1  18       86.18       94.88      6.85 o
   8   1  18        0.05        1.17      3.53 o
   9   1  18        3.75        3.06      4.63 o
  10   1  18       10.97       12.05      4.29 o
  11   1  18        0.15       -0.35      3.61 o
  12   1  18       14.93       17.08      6.23 o
 -16   2  18       13.43       24.24      5.08 o
 -15   2  18        0.06        3.93      3.42 o
 -14   2  18        2.25        6.19      3.45 o
 -13   2  18        5.00       -1.29      3.08 o
 -12   2  18        0.85       -1.73      2.81 o
 -11   2  18        1.44        1.13      2.76 o
 -10   2  18       44.06       50.36      3.90 o
  -9   2  18        6.10        6.79      2.66 o
  -8   2  18       50.66       47.20      3.40 o
  -7   2  18        1.39        1.28      2.34 o
  -6   2  18       10.18        6.18      2.57 o
  -5   2  18       30.40       37.72      3.36 o
  -4   2  18        1.89        2.13      2.22 o
  -3   2  18        4.43        4.22      2.63 o
  -2   2  18        0.30        2.31      2.89 o
  -1   2  18        0.01        1.06      2.87 o
   0   2  18        1.70       -0.11      3.07 o
   1   2  18        9.09        8.03      3.74 o
   2   2  18       21.43       25.42      4.42 o
   3   2  18        7.48        2.26      4.07 o
   4   2  18        1.17        1.31      3.38 o
   5   2  18       12.92       11.71      5.29 o
   6   2  18       11.63       14.30      4.26 o
   7   2  18       44.54       54.45      5.81 o
   8   2  18       39.08       41.02     10.84 o
   9   2  18       33.46       38.74      5.28 o
  10   2  18        9.77        8.29      3.98 o
  11   2  18        6.93        9.73      9.76 o
  12   2  18       13.59       13.60      6.21 o
 -15   3  18        6.98        8.63      3.52 o
 -14   3  18        0.95        1.55      3.25 o
 -13   3  18        4.15        3.92      3.37 o
 -12   3  18        0.01        2.86      3.22 o
 -11   3  18        3.42        5.10      3.09 o
 -10   3  18        0.65        1.24      2.86 o
  -9   3  18       13.34       17.38      3.74 o
  -8   3  18        0.85        4.14      3.17 o
  -7   3  18       35.87       37.08      3.92 o
  -6   3  18        3.02        3.82      2.62 o
  -5   3  18        0.87        0.50      2.31 o
  -4   3  18        5.03        6.88      2.50 o
  -3   3  18       37.51       37.02      4.42 o
  -2   3  18        9.00        7.31      5.29 o
  -1   3  18        2.19        5.26      3.13 o
   0   3  18       47.54       51.43      6.40 o
   1   3  18       34.65       35.37      5.56 o
   2   3  18       10.76       14.53      4.00 o
   3   3  18       36.64       32.27      4.86 o
   4   3  18        0.57        1.07      3.49 o
   5   3  18        0.01        2.37      3.41 o
   6   3  18       41.04       32.52      5.12 o
   7   3  18        0.05       -0.29      3.33 o
   8   3  18        1.14       -3.23      3.23 o
   9   3  18        0.22        3.23      3.84 o
  10   3  18       18.95       20.44      4.69 o
  11   3  18        4.39        9.83      5.53 o
 -14   4  18        2.39        6.30      3.57 o
 -13   4  18        9.74       14.17      3.94 o
 -12   4  18        2.91        8.64      4.25 o
 -11   4  18       16.20       12.92      4.35 o
 -10   4  18       11.05       10.71      3.38 o
  -9   4  18        0.36       -1.90      2.89 o
  -8   4  18        0.00       -2.70      2.70 o
  -7   4  18       18.62       26.75      3.81 o
  -6   4  18       12.02        9.99      2.90 o
  -5   4  18       13.59       10.61      3.08 o
  -4   4  18        1.55        1.03      2.63 o
  -3   4  18        0.09        5.56      3.25 o
  -2   4  18        0.60       -0.73      4.84 o
  -1   4  18       12.34        4.33      3.16 o
   0   4  18        1.82        4.81      3.12 o
   1   4  18        2.31       -1.36      3.32 o
   2   4  18       13.55        7.92      3.94 o
   3   4  18       18.84       12.46      8.09 o
   4   4  18        2.18        2.00      3.61 o
   5   4  18       11.01        8.68      3.97 o
   6   4  18       28.05       27.37      4.92 o
   7   4  18        1.01        4.28      3.79 o
   8   4  18       39.54       53.59      6.00 o
   9   4  18       35.52       50.05      5.83 o
  10   4  18        9.60        9.54      5.49 o
 -13   5  18        1.66       11.19      7.50 o
 -12   5  18       11.13        7.06      4.59 o
 -11   5  18        1.91        1.14      4.83 o
 -10   5  18       47.34       63.42      5.25 o
  -9   5  18       19.11       25.39      4.14 o
  -8   5  18        1.57        3.65      3.27 o
  -7   5  18        2.24        1.99      3.55 o
  -6   5  18        0.24       -1.71      3.26 o
  -5   5  18       31.67       44.51      4.39 o
  -4   5  18        0.63        2.31      3.99 o
  -3   5  18       19.52       18.32      5.52 o
  -2   5  18        7.26        6.59      3.61 o
  -1   5  18        4.68        3.47      3.42 o
   0   5  18       42.67       49.64      5.54 o
   1   5  18       19.11       13.45      4.58 o
   2   5  18        0.44        3.15      3.76 o
   3   5  18       50.48       61.32      6.57 o
   4   5  18        5.82        2.78      4.04 o
   5   5  18        0.60       -4.36      8.56 o
   6   5  18       14.86        8.05      4.25 o
   7   5  18       31.31       17.64      5.13 o
   8   5  18        8.12        9.85      4.22 o
 -10   6  18        4.31        1.40      4.21 o
  -9   6  18        4.13        5.73      4.62 o
  -8   6  18        1.19       13.03      4.36 o
  -7   6  18        7.31        5.88      3.93 o
  -6   6  18        7.90        9.57      4.35 o
  -5   6  18        1.51       -0.24      4.54 o
  -4   6  18        2.42        3.96      8.18 o
  -3   6  18        4.57        4.68      3.62 o
  -2   6  18        0.01        0.07      3.49 o
  -1   6  18        9.53       17.45      4.15 o
   0   6  18        0.91        1.90      4.11 o
   1   6  18        0.63        0.84      4.17 o
   2   6  18       15.86       19.23      7.95 o
   3   6  18        0.40        2.39      4.25 o
   4   6  18       23.78       28.02      5.66 o
   5   6  18       57.50       64.94      7.68 o
   6   6  18        4.24       10.87      7.00 o
  -6   7  18        0.27        9.31      5.17 o
  -5   7  18       10.07       14.22      5.48 o
  -4   7  18        0.57       -1.29      4.68 o
  -3   7  18       34.00       38.59     11.14 o
  -2   7  18       27.94       34.59      6.42 o
  -1   7  18        2.97        6.99      4.08 o
   0   7  18       19.27       32.60     11.30 o
   1   7  18        5.28        7.39     10.26 o
   2   7  18        0.94       15.00      7.36 o
 -15   1  19        6.04        5.88      3.70 o
 -14   1  19       13.82       18.44      4.13 o
 -13   1  19        8.38        8.26      3.73 o
 -12   1  19        2.77        2.17      4.01 o
 -11   1  19        3.11        8.44      3.28 o
 -10   1  19        0.00        0.66      2.63 o
  -9   1  19        0.44        1.70      2.33 o
  -8   1  19        0.21        0.79      2.55 o
  -7   1  19        8.54        5.45      2.71 o
  -6   1  19        5.22        6.01      2.95 o
  -5   1  19        0.17       -2.04      2.55 o
  -4   1  19        6.18        8.00      2.90 o
  -3   1  19        0.83        0.72      3.64 o
  -2   1  19        4.14       11.15      3.38 o
  -1   1  19        5.55        2.70      3.46 o
   0   1  19        7.68        5.19      3.69 o
   1   1  19        8.89       19.60      4.36 o
   2   1  19        2.10        2.44      3.56 o
   3   1  19        2.91        7.24      3.80 o
   4   1  19      123.95      133.64     11.93 o
   5   1  19       26.11       43.33     10.78 o
   6   1  19        0.26        5.53      3.74 o
   7   1  19       10.67       17.58      7.09 o
   8   1  19        0.18       -3.45      3.45 o
   9   1  19       41.87       46.30     13.38 o
  10   1  19       35.10       30.49      5.20 o
 -15   2  19       20.22       22.95      6.04 o
 -14   2  19        0.92       -1.55      3.24 o
 -13   2  19        6.12        7.52      3.99 o
 -12   2  19        2.31        6.37      3.40 o
 -11   2  19        7.01        6.81      3.36 o
 -10   2  19       10.41       13.62      4.55 o
  -9   2  19        0.09        2.11      3.79 o
  -8   2  19       11.49       11.29      2.95 o
  -7   2  19        0.03       -1.85      2.45 o
  -6   2  19        1.31       -1.98      2.47 o
  -5   2  19        0.92        0.31      2.70 o
  -4   2  19       12.93       11.16      3.46 o
  -3   2  19       13.56       15.18      3.60 o
  -2   2  19       19.04       26.37      4.17 o
  -1   2  19        8.96        9.18      3.88 o
   0   2  19        7.43        5.53      3.80 o
   1   2  19       12.72        7.41      3.78 o
   2   2  19        9.79       13.63      4.23 o
   3   2  19        1.62       -0.07      4.11 o
   4   2  19        0.40        2.02      3.49 o
   5   2  19        1.72        6.44      3.92 o
   6   2  19        0.00        3.04      7.43 o
   7   2  19        8.59        7.75      4.97 o
   8   2  19        9.32        6.08      4.05 o
   9   2  19        1.03        8.16      4.29 o
  10   2  19       42.49       66.27      9.15 o
 -14   3  19        2.55        2.95      3.88 o
 -13   3  19        4.02        2.50      4.04 o
 -12   3  19        0.00        1.17      3.93 o
 -11   3  19        0.35       -2.90      3.83 o
 -10   3  19       15.09       11.22      3.62 o
  -9   3  19       39.24       39.19      4.37 o
  -8   3  19        1.78        2.94      3.04 o
  -7   3  19        4.55        6.24      3.02 o
  -6   3  19        3.09       -0.38      3.00 o
  -5   3  19        0.01       -2.76      2.76 o
  -4   3  19        2.63        4.55      3.20 o
  -3   3  19       13.77       14.91      3.70 o
  -2   3  19        0.40       -2.89      2.89 o
  -1   3  19       13.56       22.14      4.96 o
   0   3  19        0.54       -1.31      3.47 o
   1   3  19        0.74       -3.03      3.03 o
   2   3  19        0.06        1.72      3.77 o
   3   3  19        0.21        3.75      3.59 o
   4   3  19        0.65        5.26      3.65 o
   5   3  19        0.31        3.67      3.84 o
   6   3  19       20.66       32.43      5.36 o
   7   3  19       21.94       21.15      5.56 o
   8   3  19       17.98       25.55      6.64 o
   9   3  19        1.48        7.64      5.63 o
 -12   4  19        5.30       10.84      4.48 o
 -11   4  19        2.40       -1.05      7.04 o
 -10   4  19        0.40        4.11      3.31 o
  -9   4  19       19.57       23.34      4.77 o
  -8   4  19       18.93       19.70      4.00 o
  -7   4  19        0.62        0.18      3.60 o
  -6   4  19        0.45        0.61      3.32 o
  -5   4  19        1.27        0.64      3.50 o
  -4   4  19        1.79        1.27      3.33 o
  -3   4  19       13.28       14.12      3.96 o
  -2   4  19        6.88        6.65      3.64 o
  -1   4  19        1.09        3.68      3.69 o
   0   4  19        4.30        0.80      3.75 o
   1   4  19       28.80       36.26      5.51 o
   2   4  19        2.73        3.44      8.49 o
   3   4  19        0.16       -2.76      3.35 o
   4   4  19        5.93        3.50      4.06 o
   5   4  19        0.16       -3.57      3.57 o
   6   4  19        0.72        0.75      4.93 o
   7   4  19       15.10       22.43      5.25 o
   8   4  19       50.86       63.11      8.90 o
 -11   5  19        0.04        0.58      4.12 o
 -10   5  19        3.18        5.02      4.63 o
  -9   5  19        0.91        3.59      4.36 o
  -8   5  19        8.27        6.29      4.03 o
  -7   5  19        3.67        0.84      3.74 o
  -6   5  19        2.06       -2.89      3.79 o
  -5   5  19        0.63        1.04      5.27 o
  -4   5  19        6.51       11.32      4.09 o
  -3   5  19        0.00       -2.02      4.05 o
  -2   5  19        6.61        3.37      3.51 o
  -1   5  19        1.41       -0.38      3.82 o
   0   5  19       28.40       26.45      7.75 o
   1   5  19        1.70       -0.48      8.07 o
   2   5  19        0.09       -3.68      3.68 o
   3   5  19        1.52       -1.56      4.00 o
   4   5  19        0.61        5.20      4.68 o
   5   5  19        4.22        2.45      4.22 o
   6   5  19        6.16        2.22      6.31 o
  -8   6  19        9.06        3.75      4.08 o
  -7   6  19        8.84       12.69      7.59 o
  -6   6  19       11.00       18.02      5.77 o
  -5   6  19       14.94       13.01      5.44 o
  -4   6  19        6.20        1.09      4.68 o
  -3   6  19        7.35        4.58      5.08 o
  -2   6  19       25.73       26.71      6.22 o
  -1   6  19        0.94       -2.64      4.09 o
   0   6  19       24.29       42.73      7.27 o
   1   6  19        2.28       -1.43      5.17 o
   2   6  19        4.73       -1.72      4.75 o
   3   6  19        0.59       13.10      7.36 o
 -14   0  20        1.33       -4.99      6.17 o
 -13   0  20        0.98        8.63      6.17 o
 -12   0  20        2.29        2.44      5.26 o
 -11   0  20        5.85       13.86      5.45 o
 -10   0  20        0.00       12.34      7.61 o
  -9   0  20       10.26       13.11      5.09 o
  -8   0  20        0.66       -1.20      8.09 o
  -7   0  20       49.11       68.35      7.13 o
  -6   0  20       82.41       94.86      8.03 o
  -5   0  20       20.58       26.73      5.71 o
  -4   0  20      122.45      148.72     13.72 o
  -3   0  20        9.50       15.93      6.75 o
  -2   0  20        0.31       -4.56      4.56 o
  -1   0  20        4.16       13.99      6.17 o
   0   0  20        1.49       -4.31      5.09 o
   1   0  20       74.54       87.58     10.19 o
   2   0  20       44.13       68.53      9.44 o
   3   0  20        6.18        8.18      5.60 o
   4   0  20        6.69        0.07      5.02 o
   5   0  20        0.32       -2.55      4.45 o
   6   0  20        6.79        7.46      5.99 o
   7   0  20        1.02       -2.26      5.38 o
   8   0  20       29.43       33.65      7.79 o
 -13   1  20        0.02       -1.94      3.14 o
 -12   1  20        0.01       -2.05      3.29 o
 -11   1  20        0.26        1.56      3.70 o
 -10   1  20        4.41       -1.13      3.55 o
  -9   1  20        6.14        4.53      4.39 o
  -8   1  20        0.92       -2.80      2.80 o
  -7   1  20       34.82       39.75      4.29 o
  -6   1  20        6.78        1.39      3.16 o
  -5   1  20       25.36       33.04      4.51 o
  -4   1  20        0.71       -1.65      3.18 o
  -3   1  20        1.65       -2.35      3.42 o
  -2   1  20        0.12        2.83      3.72 o
  -1   1  20        3.58       -2.66      3.47 o
   0   1  20        0.69       -4.38      4.38 o
   1   1  20       14.68       21.69      4.69 o
   2   1  20       21.93       29.02      5.14 o
   3   1  20        0.46        1.46      3.85 o
   4   1  20       13.53        8.75      4.17 o
   5   1  20       12.35        8.67      4.24 o
   6   1  20       45.75       35.55      5.61 o
   7   1  20        0.07       -2.88      3.78 o
   8   1  20        1.11        1.41      5.13 o
 -13   2  20        2.39        1.77      4.22 o
 -12   2  20        0.01        0.26      3.95 o
 -11   2  20        0.01       -0.90      3.77 o
 -10   2  20        1.81        1.70      3.83 o
  -9   2  20       17.97       24.25      3.96 o
  -8   2  20        6.51       10.63      4.16 o
  -7   2  20       19.97       32.48      4.19 o
  -6   2  20        0.79       -2.88      2.88 o
  -5   2  20        5.09        4.55      5.00 o
  -4   2  20       41.31       46.34      5.10 o
  -3   2  20        6.88       10.18      3.71 o
  -2   2  20        2.22        6.18      4.21 o
  -1   2  20        4.50        1.18      3.81 o
   0   2  20       32.82       32.40      5.53 o
   1   2  20        0.17       -0.39      3.63 o
   2   2  20        0.01       -1.36      5.76 o
   3   2  20       17.43       18.74      4.83 o
   4   2  20        0.28        2.81      3.96 o
   5   2  20       70.72       69.28      8.54 o
   6   2  20        2.10        5.34      3.88 o
   7   2  20       20.95       24.85     10.01 o
   8   2  20        2.09        0.50      5.20 o
 -12   3  20        1.45       -4.00      4.00 o
 -11   3  20        0.09        1.02      5.32 o
 -10   3  20       20.40       38.62      5.45 o
  -9   3  20       16.95       25.32      4.31 o
  -8   3  20       19.89       25.53      5.24 o
  -7   3  20       10.05        2.06      4.37 o
  -6   3  20        7.93        5.37      3.69 o
  -5   3  20        2.94       -1.11      4.42 o
  -4   3  20        1.14       -3.08      3.58 o
  -3   3  20        4.85        4.55      3.47 o
  -2   3  20        4.90       -0.57      3.98 o
  -1   3  20       14.06       12.59      4.58 o
   0   3  20        0.09       -2.16      3.74 o
   1   3  20        1.95        0.95      3.89 o
   2   3  20        2.66        1.37      3.80 o
   3   3  20       19.39       23.99      5.02 o
   4   3  20        4.16        1.48      3.96 o
   5   3  20        0.11       -0.74      3.73 o
   6   3  20        0.34       -3.82      3.82 o
   7   3  20       12.20       20.52      7.18 o
 -10   4  20       16.47       23.48      5.21 o
  -9   4  20        0.16        4.22      3.57 o
  -8   4  20        7.45       12.21      5.23 o
  -7   4  20        0.01       -1.64      4.44 o
  -6   4  20        0.33       -1.45      4.04 o
  -5   4  20        4.67        0.85      3.69 o
  -4   4  20        9.37        3.70      3.65 o
  -3   4  20        5.89        5.13      3.62 o
  -2   4  20       10.09       10.38      4.69 o
  -1   4  20        1.83        0.49      4.03 o
   0   4  20        2.46        4.43      4.16 o
   1   4  20        7.61        7.73      4.36 o
   2   4  20        3.69       -3.08      3.57 o
   3   4  20        0.01       -1.66      4.05 o
   4   4  20       15.05        5.28      4.50 o
   5   4  20       37.03       43.74      6.24 o
  -8   5  20        2.04        8.01      5.64 o
  -7   5  20        5.36        0.54      4.96 o
  -6   5  20       10.06       13.77      7.09 o
  -5   5  20        6.41        6.33      7.95 o
  -4   5  20       18.32       16.44      5.71 o
  -3   5  20       14.25       24.11      5.03 o
  -2   5  20       11.76        9.03      5.33 o
  -1   5  20        2.73        4.38      4.25 o
   0   5  20        0.67       -0.99      4.08 o
   1   5  20        4.94        8.28      4.45 o
   2   5  20       14.06       11.09      9.29 o
   3   5  20        0.83        4.74      6.31 o
 -11   1  21        0.01       -4.79      4.79 o
 -10   1  21        1.08       -4.61      4.61 o
  -9   1  21        3.99        7.96      6.14 o
  -8   1  21        0.13        3.67      3.99 o
  -7   1  21       18.88       21.55      4.09 o
  -6   1  21       37.80       41.50      6.00 o
  -5   1  21       12.52       15.15      4.43 o
  -4   1  21       49.81       61.23      6.79 o
  -3   1  21       43.24       56.64      6.80 o
  -2   1  21       22.89       28.34      5.64 o
  -1   1  21        2.05        6.10      4.21 o
   0   1  21        6.34        1.64      3.86 o
   1   1  21        0.02        1.70      3.95 o
   2   1  21        0.01        5.49      3.95 o
   3   1  21        4.31       -2.82      3.94 o
   4   1  21        2.01        4.02      4.19 o
   5   1  21        0.20       -2.00      3.74 o
   6   1  21        0.44       -4.41      5.09 o
 -11   2  21        6.17       -1.51      9.31 o
 -10   2  21        0.37        9.64      5.60 o
  -9   2  21       10.89       17.09      5.42 o
  -8   2  21        0.71       -3.64      3.64 o
  -7   2  21       25.19       40.81      5.35 o
  -6   2  21       24.37       27.08      4.78 o
  -5   2  21       14.81       17.09      4.34 o
  -4   2  21       30.17       33.26      5.93 o
  -3   2  21       16.64       10.09      4.79 o
  -2   2  21        7.97        9.42      4.46 o
  -1   2  21        8.40        6.44      4.95 o
   0   2  21       15.94       24.43      5.35 o
   1   2  21       13.89       12.67      8.50 o
   2   2  21        0.73        2.42      3.77 o
   3   2  21        5.93        9.95      4.43 o
   4   2  21       12.74       25.45      5.30 o
   5   2  21        0.27        0.15      4.02 o
  -9   3  21        9.74       22.48      6.78 o
  -8   3  21        8.09       19.83      9.24 o
  -7   3  21        5.46        7.63      4.82 o
  -6   3  21        0.02       -0.75      3.52 o
  -5   3  21        2.25       -3.40      3.40 o
  -4   3  21        0.06        1.51      4.20 o
  -3   3  21        4.58        1.94      4.52 o
  -2   3  21        0.55        3.80      4.24 o
  -1   3  21        3.37        2.02      4.30 o
   0   3  21        0.01       -2.57      3.96 o
   1   3  21        1.93        6.43      4.44 o
   2   3  21        0.92        2.11      4.07 o
   3   3  21        3.91        3.19      4.13 o
   4   3  21        0.03       -2.58      5.56 o
  -7   4  21        1.07        8.86      5.36 o
  -6   4  21        4.13        8.94      5.46 o
  -5   4  21        0.41        1.47      6.42 o
  -4   4  21        8.45       13.25      5.02 o
  -3   4  21        3.96        2.88      4.59 o
  -2   4  21        0.67       -3.78      3.78 o
  -1   4  21        2.03        4.54      4.53 o
   0   4  21        0.15        1.73      5.56 o
   1   4  21        2.23       -3.90      6.10 o
   2   4  21        0.93       -5.63      5.63 o
  -9   0  22       11.82       20.56      8.43 o
  -8   0  22       22.35       32.26      9.76 o
  -7   0  22       11.31       13.67      7.68 o
  -6   0  22       23.32       37.67      9.11 o
  -5   0  22       31.82       20.06      8.11 o
  -4   0  22        2.33        4.66      6.67 o
  -3   0  22        0.00       -3.41      5.92 o
  -2   0  22       37.67       45.96      9.40 o
  -1   0  22       34.67       40.62      9.29 o
   0   0  22       14.55       24.79      7.89 o
   1   0  22       11.65       16.61      7.36 o
   2   0  22       28.87       34.30      8.32 o
   3   0  22        2.12        5.42      5.99 o
  -8   1  22        1.24        1.18      4.70 o
  -7   1  22       15.57       15.27      4.64 o
  -6   1  22        2.21        0.02      4.72 o
  -5   1  22        0.34       -1.98      6.76 o
  -4   1  22        0.06        7.58      5.40 o
  -3   1  22        0.79        3.84      4.59 o
  -2   1  22        0.57       -2.68      4.41 o
  -1   1  22       24.56       31.03      9.44 o
   0   1  22        0.00       -3.46      4.15 o
   1   1  22        2.91        2.68      4.40 o
   2   1  22        0.05        2.13      4.17 o
   3   1  22        1.71        2.19      5.70 o
  -7   2  22        9.06       11.47      5.50 o
  -6   2  22        2.60        0.27      4.43 o
  -5   2  22        3.44        1.20      5.02 o
  -4   2  22        6.19        2.49      4.42 o
  -3   2  22        2.14        7.92      5.02 o
  -2   2  22       14.16       20.28      8.54 o
  -1   2  22       14.14       19.00      5.53 o
   0   2  22        0.90       -4.01      4.01 o
   1   2  22       13.18        9.73      4.94 o
   2   2  22        7.12        4.13      6.71 o
  -5   3  22        0.94       -3.50      4.03 o
  -4   3  22        0.30        3.52      6.48 o
  -3   3  22        0.52       -3.92      3.92 o
  -2   3  22        5.41       13.20     12.47 o
  -1   3  22       16.03       13.77      5.10 o
 
